# Supplementary material for: Do authors of systematic reviews of epidemiological observational studies assess the methodologies of the included primary studies? An empirical examination of methodological tool use in the literature
Source: BMC Med Res Methodol. 2024 Oct 8;24:233. doi: 10.1186/s12874-024-02349-5 (PMC11459945; doi:10.1186/s12874-024-02349-5)
Supplement: Supplementary file 2 — Supplementary Material 2 [file 12874_2024_2349_MOESM2_ESM.xlsx]

## Sheet: Tabelle1
Title	Year	Nr_cit	Country	Nr_authors	h-index first author	h-index last author	Journal	IF	Discipline	Type_SR	Nr_prim_stud	COI	Sponsor	Study_reg	Study_protcol_number	Tool_rep	Tool_name	Sec_Tool_name	Thi_Tool_name	Nr_tools	Tool_valid	Tool_mod	Tool_mod_typ	Authors_assessment	Assessment_typ
Maternal Common Cold or Fever During Pregnancy and the Risk of Orofacial Clefts in the Offspring: A Systematic Review and Meta-analysis	2023	3	China	6	1	1	Cleft Palate-Craniofacial Journal	1.92	Oral and Maxillofacial Pathology	Risk Factor	13	1	5	2	2	1	Newcastle Ottawa scale	NA	NA	1	2	2	5	2	1
Prevalence of temporomandibular disorders (TMD) in pregnancy: A systematic review with meta-analysis	2023	50	Italy	6	25	54	Journal of Oral Rehabilitation	2.9	Prosthodontics	Prevalence	3	1	5	1	1	1	Cochrane risk-of-bias tool	NA	NA	1	1	2	5	2	3
Prevalence of canalis sinuosus and accessory canals of canalis sinuosus on cone beam computed tomography: a systematic review and meta-analysis	2023	3	Brazil	4	9	12	International Journal of Oral and Maxillofacial Surgery	2.4	Oral and Maxillofacial Radiology	Prevalence	17	1	5	1	1	1	Anatomical Quality Assessment (AQUA) tool	NA	NA	1	2	2	5	2	1
A meta-analysis to evaluate the prevalence of maxillofacial trauma caused by various etiologies among children and adolescents	2023	2	Australia	8	4	32	Dental Traumatology	2.5	Oral and Maxillofacial Surgery	Prevalence	58	1	4	1	2	1	Newcastle Ottawa scale	NA	NA	1	2	1	4	3	3
The association between low birth weight and/or preterm birth and dental caries -A systematic review and meta-analysis	2023	1	China	4	2	11	International Journal of Dental Hygiene	2.4	Pediatric Dentistry	Risk Factor	31	1	2	2	2	1	Newcastle Ottawa scale	NA	NA	1	2	2	5	2	1
Periostin level in gingival crevicular fluid in periodontal disease: a systematic review and meta-analysis	2023	0	Iran	5	0	40	BMC Oral Health	2.9	Periodontics	Etiology	8	1	2	2	2	1	Newcastle Ottawa scale	NA	NA	1	2	2	5	UNCLEAR	3
Social capital and oral health in children and adolescents: A systematic review and meta-analysis	2022	5	Brazil	6	8	34	Community Dentistry and Oral Epidemiology	2.3	Other	Prevalence	31	1	2	1	1	1	Newcastle Ottawa scale	NA	NA	1	2	1	4	2	3
Maternal stress as a risk factor for non-syndromic orofacial clefts: Systematic review and meta-analysis	2023	0	Saudi Arabia	3	0	13	Saudi Dental Journal	1.8	Oral and Maxillofacial Pathology	Risk Factor	12	1	5	1	1	1	Newcastle Ottawa scale	Strengthening the reporting of Observational studies in Epidemiology (STROBE)	NA	2	2	2	5	UNCLEAR	3
The Incidence of Dental Caries in Children with Down Syndrome: A Systematic Review and Meta-Analysis	2022	4	Portugal	5	0	1	Dentistry Journal	2.6	Pediatric Dentistry	Incidence	17	1	5	1	1	1	Quality Assessment Checklist for prevalence studies (Hoy et al.)	NA	NA	1	2	1	4	UNCLEAR	3
Autoimmune disorders in oral lichen planus: A systematic review and meta-analysis	2023	23	Spain	5	3	41	Oral Diseases	3.8	Oral and Maxillofacial Pathology	Prevalence	153	1	4	1	1	1	Joanna Briggs Institute Critical Appraisal Checklist	NA	NA	1	2	2	5	2	3
Association of oral lichen planus with hepatic disorders and hepatocellular carcinoma: systematic review and meta-analysis	2023	4	Spain	3	41	20	Medicina oral, patologia oral y cirugia bucal	2.2	Oral and Maxillofacial Pathology	Etiology	146	1	5	1	1	1	Joanna Briggs Institute Critical Appraisal Checklist	NA	NA	1	2	2	5	2	3
Prevalence of proximal contact loss between implant-supported prostheses and adjacent natural teeth: A systematic review and meta-analysis	2023	18	Brazil	6	2	32	Journal of Prosthetic Dentistry	4.6	Prosthodontics	Prevalence	10	2	4	1	1	1	Newcastle Ottawa scale	NA	NA	1	2	2	5	2	3
Risk factors for root resorption of second molars with impacted third molars: a meta-analysis of CBCT studies	2023	8	China	3	1	1	Acta Odontologica Scandinavica	2	Oral and Maxillofacial Radiology	Risk Factor	12	1	4	1	1	1	Newcastle Ottawa scale	NA	NA	1	2	2	5	UNCLEAR	3
Comparison of tobacco and alcohol consumption in young and older patients with oral squamous cell carcinoma: a systematic review and meta-analysis	2022	9	Brazil	7	4	35	Clinical Oral Investigations	3.4	Oral and Maxillofacial Pathology	Prevalence	38	1	2	1	1	1	Joanna Briggs Institute Critical Appraisal Checklist	NA	NA	1	2	2	5	3	1
Prevalence and anatomical characteristics of maxillary sinus septa: A systematic review and meta-analysis of cone-beam computed tomography studies	2023	1	Iran	3	4	21	Journal of Oral and Maxillofacial Surgery, Medicine, and Pathology	0.4	Oral and Maxillofacial Radiology	Prevalence	19	1	4	2	2	2	NO INFO PROVIDED	NA	NA	0	5	5	5	NA	5
Prevalence of Dens Invaginatus assessed by CBCT: Systematic Review and Meta-Analysis	2022	5	Spain	6	1	36	Journal of Clinical and Experimental Dentistry	1.64	Oral and Maxillofacial Radiology	Prevalence	4	1	5	2	2	1	Quality Assessment Checklist for prevalence studies (Hoy et al.)	NA	NA	1	2	2	5	UNCLEAR	3
Prevalence of orofacial alterations in patients with sickle-cell disease: Systematic review and meta-analysis	2023	1	Brazil	6	0	6	Oral Surgery, Oral Medicine, Oral Pathology and Oral Radiology	2.9	Oral and Maxillofacial Pathology	Prevalence	28	1	4	1	1	1	Joanna Briggs Institute Critical Appraisal Checklist	NA	NA	1	1	2	5	2	1
Global prevalence of edentulism and dental caries in middle-aged and elderly persons: A systematic review and meta-analysis	2022	20	Switzerland	10	2	32	Journal of Dentistry	4.4	dental public health	Prevalence	86	1	4	1	1	1	Quality assessement tool developed by the national heart, lung and blood institute	NA	NA	1	2	1	4	9	2
Oral and maxillofacial trauma in women assaulted by men: Systematic review and meta-analysis	2023	3	Brazil	6	1	11	Journal of Dentistry	4.4	Oral and Maxillofacial Surgery	Prevalence	27	2	4	1	1	1	Joanna Briggs Institute Critical Appraisal Checklist	NA	NA	1	2	2	5	2	1
Bifid Mandibular Canal: A Proportional Meta-Analysis of Computed Tomography Studies	2023	1	Myanmar	2	2	2	International Journal of Dentistry	2.1	Oral and Maxillofacial Radiology	Prevalence	40	1	4	2	2	1	Joanna Briggs Institute Critical Appraisal Checklist	NA	NA	1	2	2	5	UNCLEAR	3
Economic inequalities and temporomandibular disorders: A systematic review with meta-analysis	2023	30	Italy	6	25	51	Journal of Oral Rehabilitation	2.9	Prosthodontics	Risk Factor	3	1	4	1	1	1	Cochrane risk-of-bias tool	NA	NA	1	2	2	5	2	1
The association between Aggregatibacter actinomycetemcomitans JP2 clone and periodontitis: A systematic review and meta-analysis	2023	2	United Kingdom	5	1	39	Journal of Periodontal Research	3.5	Periodontics	Etiology	56	1	4	1	1	1	Newcastle Ottawa scale	Cochrane risk-of-bias tool	NA	2	2	2	5	UNCLEAR	3
Knowledge, attitudes, and practice of dentists on Minimal Intervention Dentistry: A systematic review and meta-analysis	2023	0	Brazil	7	0	9	Journal of Dentistry	4.4	Other	Prevalence	12	1	2	1	1	1	Joanna Briggs Institute Critical Appraisal Checklist	NA	NA	1	2	2	5	2	3
Human papillomavirus and Epstein-Barr virus co-infection in oral and oropharyngeal squamous cell carcinomas: A systematic review and meta-analysis	2023	1	Australia	5	2	63	Molecular Oral Microbiology	3.7	Oral and Maxillofacial Pathology	Incidence	18	1	4	1	1	2	NO INFO PROVIDED	NA	NA	0	5	5	5	NA	5
Dental caries at enamel and dentine level among European adolescents – a systematic review and meta-analysis	2022	8	Norway	6	17	18	BMC Oral Health	2.9	dental public health	Prevalence	30	1	1	2	2	1	Joanna Briggs Institute Critical Appraisal Checklist	NA	NA	1	2	2	5	2	3
Accuracy of artificial intelligence for tooth extraction decision-making in orthodontics: a systematic review and meta-analysis	2022	9	Brazil	8	7	9	Clinical Oral Investigations	3.4	Orthodontics	Diagnostic Test Accuracy	6	1	4	1	1	1	Quality assessment of diagnostic accuracy studies tool (QUADAS-2)	Checklist for artificial intelligence research	NA	2	2	2	5	3	1
Modifiable risk factors for oral cavity cancer in non-smokers: A systematic review and meta-analysis	2022	3	USA	9	1	10	Oral Oncology	4.8	Oral and Maxillofacial Pathology	Risk Factor	52	1	4	2	2	1	Methodological Index for non-randomized Studies (MINORS)	NA	NA	1	2	2	5	2	1
Malignant transformation rate of oral leukoplakia in the past 20 years: A systematic review and meta-analysis	2023	4	China	7	1	3	Journal of Oral Pathology and Medicine	3.3	Oral and Maxillofacial Pathology	Risk Factor	26	1	4	1	1	1	Quality assessement tool developd by the national heart, lung and blood institute	NA	NA	1	2	1	4	2	1
Deep Learning for Detection of Periapical Radiolucent Lesions: A Systematic Review and Meta-analysis of Diagnostic Test Accuracy	2023	13	USA	8	2	23	Journal of Endodontics	4.2	Endodontics	Diagnostic Test Accuracy	18	1	4	1	1	1	Quality assessment of diagnostic accuracy studies tool (QUADAS-2)	NA	NA	1	2	1	2	2	1
Is There An Association Between Periodontitis And Non-Alcoholic Fatty Liver Disease? A Systematic Review and Meta-Analysis	2023	3	China	2	1	1	Community Dental Health	1.7	Periodontics	Etiology	7	1	2	1	1	1	Newcastle Ottawa scale	NA	NA	1	2	2	5	UNCLEAR	3
The relationship between matrix metalloproteinases-8 and peri-implantitis: A systematic review and meta-analysis	2023	0	Saudi Arabia	5	5	8	Saudi Dental Journal	1.8	Periodontics	Etiology	5	1	5	2	2	1	Newcastle Ottawa scale	NA	NA	1	2	1	2	2	1
The Global Prevalence of Middle Mesial Canal in Mandibular First and Second Molars Assessed by Cone Beam Computed Tomography: A Systematic Review and Meta-Analysis	2023	2	Yemen	5	2	20	Journal of Endodontics	4.2	Oral and Maxillofacial Radiology	Prevalence	33	1	4	1	1	1	Newcastle Ottawa scale	NA	NA	1	2	1	2	2	1
Are the counts of Streptococcus mutans and Staphylococcus aureus changed in complete denture wearers carrying denture stomatitis? A systematic review with meta-analyses	2023	1	Brazil	8	5	24	Journal of Prosthetic Dentistry	4.6	Prosthodontics	Etiology	9	2	2	1	1	1	Newcastle Ottawa scale	NA	NA	1	2	1	2	2	1
Prevalence and morphological analysis of dens invaginatus in anterior teeth using cone beam computed tomography: A systematic review and meta-analysis	2023	1	Brazil	8	2	4	Archives of Oral Biology	3	Oral and Maxillofacial Radiology	Prevalence	6	1	4	1	1	1	Joanna Briggs Institute Critical Appraisal Checklist	NA	NA	1	2	2	5	UNCLEAR	3
Evaluation of the golden proportion in the natural dentition: A systematic review and meta-analysis	2023	19	Iran	4	6	2	Journal of Prosthetic Dentistry	4.6	Prosthodontics	Prevalence	6	2	5	2	2	2	INFO ABOUT THE APPROACH BUT NO TOOL REPORTED	NA	NA	0	5	5	5	NA	5
The prevalence of Stafne bone cavity: A meta-analysis of 355,890 individuals	2023	9	Thailand	6	4	6	Journal of Dental Sciences	3.5	Oral and Maxillofacial Pathology	Prevalence	54	1	4	1	1	1	Anatomical Quality Assessment (AQUA) tool	NA	NA	1	2	2	5	2	1
Non-traumatic emergency department dental visits among patients 0–25 years of age: A systematic review and meta-analysis	2023	0	Australia	5	0	3	International Journal of Paediatric Dentistry	3.8	Pediatric Dentistry	Prevalence	14	2	4	1	1	1	Joanna Briggs Institute Critical Appraisal Checklist	NA	NA	1	2	2	5	2	1
The influence of smoking on the incidence of peri-implantitis: A systematic review and meta-analysis	2023	2	Brazil	7	1	27	Clinical Oral Implants Research	4.3	Prosthodontics	Etiology	7	1	4	1	1	1	Newcastle Ottawa scale	NA	NA	1	2	1	3	2	1
Prevalence of chewing difficulty in older people in long-term care: A systematic review and meta-analysis	2023	4	Brazil	8	1	5	Gerodontology	2	Prosthodontics	Prevalence	12	1	4	1	1	1	Joanna Briggs Institute Critical Appraisal Checklist	NA	NA	1	2	2	5	2	1
Global Prevalence of Maxillary Sinusitis of Odontogenic Origin and Associated Factors: A Systematic Review and Meta-Analysis	2023	3	Brazil	6	4	19	Journal of Endodontics	4.2	Endodontics	Prevalence	38	1	4	1	1	1	Joanna Briggs Institute Critical Appraisal Checklist	NA	NA	1	2	2	5	2	1
Etiological Factors of Molar Incisor Hypomineralization: A Systematic Review and Meta-Analysis	2023	2	Mexico	4	7	16	Dentistry Journal	2.6	Pediatric Dentistry	Etiology	40	1	5	1	1	1	Newcastle Ottawa scale	NA	NA	1	2	2	5	2	1
Diagnostic accuracy of ultrasonography compared with magnetic resonance imaging in diagnosing disc displacement of the temporomandibular joint: A systematic review and meta-analysis	2023	1	India	4	1	1	Journal of Prosthetic Dentistry	4.6	Prosthodontics	Diagnostic Test Accuracy	17	2	4	1	1	1	Quality assessment of diagnostic accuracy studies tool (QUADAS-2)	NA	NA	1	2	2	5	3	1
Pan-American prevalence of smokeless tobacco use and association with oral potentially malignant disorders and head and neck cancer: a systematic review and meta-analysis	2023	1	Brazil	9	2	4	Oral Surgery, Oral Medicine, Oral Pathology and Oral Radiology	1.6	Oral and Maxillofacial Pathology	Etiology	59	1	2	1	1	1	Joanna Briggs Institute Critical Appraisal Checklist	NA	NA	1	2	2	5	2	1
Prevalence of dental caries in the permanent dentition amongst 12-year-olds in Africa: a systematic review and meta-analysis	2022	4	South Africa	2	4	12	BMC Oral Health	2.9	Pediatric Dentistry	Prevalence	30	1	5	1	1	1	Joanna Briggs Institute Critical Appraisal Checklist	NA	NA	1	2	2	5	2	1
Dental caries status in individuals with hearing difficulties: A systematic review and meta-analysis	2023	5	India	4	4	6	Special Care in Dentistry	1.4	Other	Prevalence	13	1	4	1	1	1	Newcastle Ottawa scale	NA	NA	1	2	2	5	UNCLEAR	3
Prevalence of temporomandibular disorders in subjects affected by Parkinson disease: A systematic review and metanalysis	2023	39	Italy	6	25	51	Journal of Oral Rehabilitation	2.9	Prosthodontics	Prevalence	3	1	5	1	1	1	Cochrane risk-of-bias tool	NA	NA	1	2	2	5	2	3
A potential reciprocal emergence of regulatory T cells in oral lichen planus and pemphigus vulgaris: A meta-analysis	2023	1	China	4	20	5	Journal of Dental Sciences	3.5	Oral and Maxillofacial Pathology	Etiology	7	1	2	2	2	2	NO INFO PROVIDED	NA	NA	0	5	5	5	NA	5
Influence of the vegan, vegetarian and omnivore diet on the oral health status in adults: a systematic review and meta-analysis	2023	2	Switzerland	3	1	20	Evidence-Based Dentistry	0.2	Other	Risk Factor	22	1	5	1	1	1	Newcastle Ottawa scale	Cochrane risk-of-bias tool	NA	2	2	2	5	UNCLEAR	3
DIAGNOSTIC PERFORMANCE OF CONE-BEAM COMPUTED TOMOGRAPHY TO DIAGNOSE IN VIVO/IN VITRO ROOT RESORPTION: A SYSTEMATIC REVIEW AND META-ANALYSIS	2023	2	Spain	3	1	23	Journal of Evidence-Based Dental Practice	3.6	Oral and Maxillofacial Radiology	Diagnostic Test Accuracy	17	1	4	1	1	1	Quality assessment of diagnostic accuracy studies tool (QUADAS-2)	NA	NA	1	1	2	5	UNCLEAR	3
Prevalence of dental floss use in deciduous dentition: A systematic review and meta-analysis	2023	4	Portugal	3	1	14	International Journal of Dental Hygiene	2.4	Other	Prevalence	7	1	4	1	1	1	Joanna Briggs Institute Critical Appraisal Checklist	NA	NA	1	2	2	5	UNCLEAR	3
Bacterial biofilm prevalence in dental unit waterlines: a systematic review and meta-analysis	2023	6	Iran	4	7	1	BMC oral health	2.9	Other	Prevalence	26	1	2	2	2	1	INFO ABOUT THE APPROACH BUT NO TOOL REPORTED	NA	NA	1	2	1	3	UNCLEAR	3
Association between tooth loss and risk of occurrence of oral cancer - A systematic review and meta-analysis	2023	0	India	5	2	12	Dental Research Journal	0.32	Oral and Maxillofacial Pathology	Etiology	15	1	5	1	1	2	NO INFO PROVIDED	NA	NA	0	5	5	5	NA	5
Prevalence of temporomandibular disorders in children and adolescents evaluated with Diagnostic Criteria for Temporomandibular Disorders: A systematic review with meta-analysis	2023	35	Italy	6	25	51	Journal of Oral Rehabilitation	2.9	Prosthodontics	Prevalence	3	1	5	1	1	1	Cochrane risk-of-bias tool	NA	NA	1	2	2	5	2	3
What is the prevalence of peri-implantitis? A systematic review and meta-analysis	2022	27	Spain	5	2	22	BMC Oral Health	2.9	Periodontics	Prevalence	57	1	5	1	1	1	Cochrane risk-of-bias tool	NA	NA	1	2	2	5	UNCLEAR	3
A meta-analysis reveals the protein profile associated with malignant transformation of oral leukoplakia	2023	0	Brazil	11	11	39	Frontiers in Oral Health	0.8	Oral and Maxillofacial Pathology	Etiology	142	1	2	1	1	1	Joanna Briggs Institute Critical Appraisal Checklist	NA	NA	1	2	2	5	2	1
Malocclusion characteristics amongst individuals with autism spectrum disorder: a systematic review and meta-analysis	2022	5	Norway	6	1	31	BMC Oral Health	2.9	Orthodontics	Prevalence	15	1	5	1	1	1	Newcastle Ottawa scale	Risk of Bias in Nonrandomized Studies of Exposures (Robins-E) tool	NA	2	2	2	5	2	1
Prevalence of traumatic dental injuries in emergency dental services: A systematic review and meta-analysis	2022	6	Brazil	9	3	8	Community Dentistry and Oral Epidemiology	2.3	Endodontics	Prevalence	43	1	2	1	1	1	Joanna Briggs Institute Critical Appraisal Checklist	NA	NA	1	2	2	5	2	1
Relationship between non-syndromic oral clefts and cancer: A systematic review and meta-analysis	2022	4	Brazil	3	12	29	Oral Diseases	3.8	Oral and Maxillofacial Pathology	Etiology	33	1	2	2	2	1	Joanna Briggs Institute Critical Appraisal Checklist	NA	NA	1	2	2	5	2	1
Prevalence of maxillary sinus septa: systematic review and meta-analysis	2022	7	Portugal	6	1	22	International Journal of Oral and Maxillofacial Surgery	2.4	Oral and Maxillofacial Radiology	Prevalence	62	1	5	1	1	1	Joanna Briggs Institute Critical Appraisal Checklist	NA	NA	1	2	2	5	2	1
A meta-analysis on the presentation of Unicystic Ameloblastoma in the jaws and the consequences for their treatment	2022	2	Brazil	4	6	5	Journal of Stomatology, Oral and Maxillofacial Surgery	2.2	Oral and Maxillofacial Surgery	Prevalence	63	1	5	2	2	2	NO INFO PROVIDED	NA	NA	0	5	5	5	NA	5
Depression, anxiety, and stress in oral lichen planus: a systematic review and meta-analysis	2022	39	Spain	4	4	21	Clinical Oral Investigations	3.4	Oral and Maxillofacial Pathology	Etiology	51	1	2	1	1	1	Joanna Briggs Institute Critical Appraisal Checklist	NA	NA	1	2	1	5	2	3
Global prevalence of oral pigmentation and its related factors: a systematic review and meta-analysis	2022	7	Iran	4	1	17	Journal of Stomatology, Oral and Maxillofacial Surgery	2.2	Oral and Maxillofacial Pathology	Prevalence	69	1	2	2	2	1	Strengthening the reporting of observational studies in epidemiology (STROBE)	NA	NA	1	2	2	5	UNCLEAR	3
Association of Chronic Periodontitis with Helicobacter pylori Infection in Stomach or Mouth: A Systematic Review and Meta-Analysis	2022	2	Greece	6	1	24	European Journal of Dentistry	0.6	Periodontics	Etiology	4	1	4	1	1	1	Newcastle Ottawa scale	NA	NA	1	2	2	5	2	1
Prevalence of molar incisor hypomineralization in India: A systematic review and meta-analysis	2022	0	India	3	2	24	Journal of Indian Society of Pedodontics and Preventive Dentistry	0.32	Pediatric Dentistry	Prevalence	16	1	5	1	1	1	Newcastle Ottawa scale	NA	NA	1	2	1	4	2	1
Distribution of anxiety and depression among different subtypes of temporomandibular disorder: A systematic review and meta-analysis	2022	36	Brazil	4	1	21	Journal of Oral Rehabilitation	2.9	Prosthodontics	Etiology	24	1	2	1	1	1	Newcastle Ottawa scale	Risk of bias assessment based on review authors' judgement derived from a 10-item appraisal tool for prevalence studies	NA	2	2	2	5	2	1
Food insecurity and dental caries prevalence in children and adolescents: A systematic review and meta-analysis	2022	2	Iran	7	6	3	International Journal of Paediatric Dentistry	3.8	Pediatric Dentistry	Prevalence	10	1	2	1	1	1	Newcastle Ottawa scale	NA	NA	1	2	1	4	UNCLEAR	3
The association between oral hygiene and head and neck cancer: a meta-analysis	2022	3	China	7	19	1	Acta Odontologica Scandinavica	2	Oral and Maxillofacial Pathology	Risk Factor	44	1	4	2	2	1	Newcastle Ottawa scale	NA	NA	1	2	1	4	UNCLEAR	3
Prevalence of hypomineralised second primary molars (HSPM): A systematic review and meta-analysis	2022	11	Ireland	4	1	7	International Journal of Paediatric Dentistry	3.8	Pediatric Dentistry	Prevalence	37	2	4	1	1	1	Newcastle Ottawa scale	NA	NA	1	2	1	2	UNCLEAR	3
Is immunohistochemistry more sensitive than hematoxylin-eosin staining for identifying perineural or lymphovascular invasion in oral squamous cell carcinoma? A	2022	1	Brazil	7	31	16	Medicina Oral Patologia Oral y Cirugia Bucal	2.2	Oral and Maxillofacial Pathology	Diagnostic Test Accuracy	4	1	5	1	1	1	Quality assessment of diagnostic accuracy studies tool (QUADAS-2)	NA	NA	1	2	2	5	2	1
Prevalence of toothache and associated factors in children and adolescents: a systematic review and meta-analysis	2022	12	Brazil	8	4	14	Clinical Oral Investigations	3.4	dental public health	Prevalence	71	1	2	1	1	1	Fowkes and Fulton Critical Appraisal Checklist	NA	NA	1	2	2	5	2	1
A Comparative Evaluation of Malocclusion and Associated Risk Factors in Patients Suffering with Temporomandibular Disorders: A Systematic Review and Meta-analysis of Observational Studies	2022	1	India	5	1	7	European Journal of General Dentistry	0.38	Orthodontics	Risk Factor	7	1	4	1	1	1	Newcastle Ottawa scale	NA	NA	1	2	2	5	UNCLEAR	3
BURNOUT SYNDROME AMONG DENTISTS: A SYSTEMATIC REVIEW AND META-ANALYSIS	2022	20	Brazil	8	4	13	Journal of Evidence-Based Dental Practice	3.6	Other	Prevalence	37	1	2	1	1	1	Joanna Briggs Institute Critical Appraisal Checklist	NA	NA	1	2	2	5	2	1
Is periodontitis a risk factor for lung cancer? A meta-analysis and detailed review of mechanisms of association	2022	3	India	7	1	9	Contemporary Clinical Dentistry	1.2	Periodontics	Risk Factor	12	1	5	1	1	1	Newcastle Ottawa scale	NA	NA	1	2	2	5	UNCLEAR	3
The Role of Oral Fusobacterium nucleatum in Female Breast Cancer: A Systematic Review and Meta-Analysis	2022	2	Spain	3	1	1	International Journal of Dentistry	2.1	Oral and Maxillofacial Pathology	Etiology	10	1	4	2	2	1	Critical Appraisal Skills Programme (CASP)	NA	NA	1	2	2	5	3	3
Clinicopathological and prognostic value of Ki-67 expression in oral malignant melanoma: A systematic review and meta-analysis	2022	2	Iran	4	1	5	Journal of Dental Research, Dental Clinics, Dental Prospects	0.1	Oral and Maxillofacial Pathology	Diagnostic Test Accuracy	11	1	5	2	2	1	Strengthening the reporting of observational studies in epidemiology (STROBE)	NA	NA	1	2	2	5	2	1
Prevalence of tooth grinding in children and adolescents with neurodevelopmental disorders: A systematic review and meta-analysis	2022	5	Brazil	6	5	13	Journal of Oral Rehabilitation	2.9	Prosthodontics	Prevalence	77	1	2	1	1	1	Joanna Briggs Institute Critical Appraisal Checklist	NA	NA	1	2	2	5	2	1
Critical update, systematic review, and meta-analysis of oral erythroplakia as an oral potentially malignant disorder	2022	8	Spain	7	10	30	Journal of Oral Pathology and Medicine	3.3	Oral and Maxillofacial Pathology	Prognosis	10	1	5	1	1	1	Quality in Prognosis Studies (QUIPS)	NA	NA	1	2	2	5	2	3
Prevalence and Risk of Dental Erosion in Patients with Gastroesophageal Reflux Disease: A Meta-Analysis	2022	17	Russia	8	4	4	Dentistry Journal	2.6	Oral and Maxillofacial Pathology	Prevalence	28	1	5	2	2	1	Newcastle Ottawa scale	NA	NA	1	2	2	5	UNCLEAR	3
Assessment of the prevalence and length of the anterior and caudal loops of the mental nerve as anatomical variants of exiting the mandible at the mental foramen using cone-beam computed tomography: a systematic review and meta-analysis	2022	2	China	4	5	21	Clinical Oral Investigations	3.4	Oral and Maxillofacial Radiology	Prevalence	21	1	4	1	1	1	Joanna Briggs Institute Critical Appraisal Checklist	NA	NA	1	2	2	5	2	1
Global prevalence of cleft palate, cleft lip and cleft palate and lip: A comprehensive systematic review and meta-analysis	2022	104	Iran	6	20	20	Journal of Stomatology, Oral and Maxillofacial Surgery	2.2	Oral and Maxillofacial Pathology	Prevalence	59	1	2	2	2	1	Strengthening the reporting of observational studies in epidemiology (STROBE)	NA	NA	1	2	2	5	UNCLEAR	3
Tooth Agenesis Patterns in Orofacial Clefting Using Tooth Agenesis Code: A Meta-Analysis	2022	1	USA	22	6	42	Dentistry Journal	2.6	Oral and Maxillofacial Pathology	Prevalence	4	1	2	2	2	2	NO INFO PROVIDED	NA	NA	0	5	5	5	NA	5
Prevalence and extension of the anterior loop of the mental nerve in different populations and CBCT imaging settings: A systematic review and meta-analysis	2022	2	Iran	4	3	5	Imaging Science in Dentistry	1.8	Oral and Maxillofacial Radiology	Prevalence	63	1	4	1	1	1	Joanna Briggs Institute Critical Appraisal Checklist	NA	NA	1	2	2	5	2	1
Diagnostic accuracy of immunohistochemistry compared with molecular tests for detection of BRAF V600E mutation in ameloblastomas: Systematic review and meta-analysis	2022	7	Brazil	6	4	12	Journal of Oral Pathology and Medicine	3.3	Oral and Maxillofacial Pathology	Diagnostic Test Accuracy	5	1	4	1	1	1	Quality assessment of diagnostic accuracy studies tool (QUADAS-2)	NA	NA	1	2	2	5	2	1
Prevalence of sequelae after traumatic dental injuries to anterior primary teeth: A systematic review and meta-analysis	2022	2	Brazil	7	4	14	Dental Traumatology	2.5	Endodontics	Prevalence	25	1	2	1	1	1	Joanna Briggs Institute Critical Appraisal Checklist	NA	NA	1	2	2	5	2	3
Prevalence of anterior open bite in children and adolescents: a systematic review and meta-analysis	2022	8	Brazil	5	1	6	European Archives of Paediatric Dentistry	2.2	Orthodontics	Prevalence	26	1	5	1	1	1	Joanna Briggs Institute Critical Appraisal Checklist	NA	NA	1	2	2	5	2	1
An update of the aetiological factors involved in molar incisor hypomineralisation (MIH): a systematic review and meta-analysis	2022	92	France	6	8	21	European Archives of Paediatric Dentistry	2.2	Other	Etiology	64	1	5	1	1	1	Risk of Bias in Non-randomized Studies, adapted to studies for exposure (ROBINS-E)	NA	NA	1	2	2	5	2	1
Prevalence and features of elongated styloid process on imaging studies: a systematic review and meta-analysis	2022	9	Brazil	5	3	27	Clinical Oral Investigations	3.4	Oral and Maxillofacial Radiology	Prevalence	39	1	2	1	1	1	Joanna Briggs Institute Critical Appraisal Checklist	NA	NA	1	2	2	5	2	1
Periodontitis severity relationship with metabolic syndrome: A systematic review with meta-analysis	2022	3	Brazil	9	1	16	Oral Diseases	3.8	Periodontics	Etiology	14	1	2	1	1	1	Newcastle Ottawa scale	NA	NA	1	2	2	5	3	3
Assessment of Risk of Malignancy of Fine-needle Aspiration Cytology in Salivary Gland Lesions Using the Milan System for Reporting Salivary Gland Cytopathology Categorization: A Systematic Review and Meta-analysis	2022	0	India	6	2	32	Journal of Contemporary Dental Practice	0.29	Oral and Maxillofacial Pathology	Diagnostic Test Accuracy	58	1	5	1	1	1	Quality assessment of diagnostic accuracy studies tool (QUADAS-2)	NA	NA	1	2	2	5	2	1
Is periodontitis associated with obstructive sleep apnea? A systematic review and meta-analysis	2022	12	Iran	3	1	9	Journal of Clinical and Experimental Dentistry	0.4	Periodontics	Risk Factor	10	1	5	2	2	1	Newcastle Ottawa scale	NA	NA	1	2	1	4	UNCLEAR	3
Characteristics of the psychopathological status of oral lichen planus: a systematic review and meta-analysis	2022	15	China	3	2	34	Australian Dental Journal	2.1	Oral and Maxillofacial Pathology	Etiology	26	1	2	2	2	1	Newcastle Ottawa scale	NA	NA	1	2	2	5	2	3
Risk factors associated with the development of oral mucositis in pediatric oncology patients: Systematic review and meta-analysis	2022	18	Brazil	12	3	31	Oral Diseases	3.8	Oral and Maxillofacial Pathology	Risk Factor	19	1	2	1	1	1	Joanna Briggs Institute Critical Appraisal Checklist	NA	NA	1	2	2	5	UNCLEAR	3
Prevalence of periodontal disease in pregnancy: A systematic review and meta-analysis	2022	11	China	3	1	4	Journal of Dentistry	4.4	Periodontics	Prevalence	20	1	2	1	1	1	Joanna Briggs Institute Critical Appraisal Checklist	NA	NA	1	2	2	5	2	1
Accuracy of intraoral scanners for static virtual articulation: A systematic review and meta-analysis of multiple outcomes	2022	11	Egypt	2	4	4	Journal of Prosthetic Dentistry	4.6	Prosthodontics	Diagnostic Test Accuracy	29	2	4	1	1	1	Quality assessment of diagnostic accuracy studies tool (QUADAS-2)	NA	NA	1	2	2	5	2	3
Pulp oxygen saturation measurement as a diagnostic tool for assessing pulp status in primary teeth: A systematic review and meta-analysis	2022	0	India	5	3	16	Journal of Indian Society of Pedodontics and Preventive Dentistry	0.32	Endodontics	Diagnostic Test Accuracy	5	1	2	1	1	1	Quality assessment of diagnostic accuracy studies tool (QUADAS-2)	Newcastle Ottawa scale	NA	2	2	1	4	UNCLEAR	3
Efficacy of hypermethylated DNA biomarkers in saliva and oral swabs for oral cancer diagnosis: Systematic review and meta-analysis	2022	11	China	6	10	31	Oral Diseases	3.8	Oral and Maxillofacial Pathology	Diagnostic Test Accuracy	22	1	4	1	1	1	Quality assessment of diagnostic accuracy studies tool (QUADAS-2)	NA	NA	1	2	2	5	3	1
Systematic review and meta-analysis of mandibular canal variations on cone beam computed tomography	2022	8	China	4	1	7	Oral Radiology	2.2	Oral and Maxillofacial Radiology	Incidence	16	1	2	1	1	1	Joanna Briggs Institute Critical Appraisal Checklist	NA	NA	1	2	2	5	UNCLEAR	3
Worldwide prevalence of geographic tongue in adults: A systematic review and meta-analysis	2022	0	Brazil	7	0	36	Oral Diseases	3.8	Oral and Maxillofacial Pathology	Prevalence	11	1	2	1	1	1	Joanna Briggs Institute Critical Appraisal Checklist	NA	NA	1	2	2	5	UNCLEAR	3
Circular RNAs as a Diagnostic Biomarker in Oral Squamous Cell Carcinoma: A Meta-Analysis	2022	3	China	6	1	8	Journal of Oral and Maxillofacial Surgery	1.9	Oral and Maxillofacial Pathology	Diagnostic Test Accuracy	6	1	2	2	2	1	Quality assessment of diagnostic accuracy studies tool (QUADAS-2)	NA	NA	1	2	2	5	6	1
Association between primary headaches and temporomandibular disorders: A systematic review and meta-analysis	2022	26	Brazil	8	8	36	Journal of the American Dental Association	3.9	Prosthodontics	Etiology	8	2	4	1	1	1	Joanna Briggs Institute Critical Appraisal Checklist	NA	NA	1	2	2	5	2	1
Maternal Cigarette Smoking and Cleft Lip and Palate: A Systematic Review and Meta-Analysis	2022	23	United Kingdom	6	7	51	Cleft Palate-Craniofacial Journal	1.92	Oral and Maxillofacial Pathology	Etiology	44	1	2	1	1	1	Newcastle Ottawa scale	NA	NA	1	2	2	5	UNCLEAR	2
Depleting levels of endogenous anti-oxidant superoxide dismutase in oral sub-mucous fibrosis: A systematic review and meta-analysis: Superoxide dismutase and oral sub-mucous fibrosis	2022	1	Saudi Arabia	13	4	26	Journal of Oral Biology and Craniofacial Research	0.45	Oral and Maxillofacial Pathology	Diagnostic Test Accuracy	16	1	5	1	1	1	Newcastle Ottawa scale	NA	NA	1	2	2	5	UNCLEAR	3
Prevalence of ankyloglossia according to different assessment tools: A meta-analysis	2022	11	Brazil	8	2	28	Journal of the American Dental Association	3.9	Pediatric Dentistry	Prevalence	71	1	4	1	1	1	Joanna Briggs Institute Critical Appraisal Checklist	NA	NA	1	2	2	5	5	1
Worldwide prevalence estimates of burning mouth syndrome: A systematic review and meta-analysis	2022	47	China	6	3	13	Oral Diseases	3.8	Oral and Maxillofacial Pathology	Prevalence	18	1	2	1	1	1	Joanna Briggs Institute Critical Appraisal Checklist	NA	NA	1	2	2	5	2	3
Diagnostic accuracy of physical examination findings for midfacial fractures: a systematic review and meta-analysis	2022	0	Netherlands	5	2	13	Clinical Oral Investigations	3.4	Oral and Maxillofacial Surgery	Diagnostic Test Accuracy	12	1	4	1	1	1	Quality assessment of diagnostic accuracy studies tool (QUADAS-2)	NA	NA	1	2	2	5	2	1
Autism spectrum disorder and dentoalveolar trauma: A systematic review and meta-analysis	2022	1	Switzerland	2	0	18	Journal of Stomatology, Oral and Maxillofacial Surgery	2.2	Endodontics	Risk Factor	14	1	5	2	2	1	Quality assessment based on modified criteria of Loney et al.	NA	NA	1	2	1	4	UNCLEAR	3
Detection of the Accessory Mental Foramina on Human Mandibles Using Cone-beam Computed Tomography: A Systematic Review and Meta-analysis	2021	6	Spain	5	6	24	Journal of Endodontics	4.2	Oral and Maxillofacial Radiology	Prevalence	46	1	4	1	1	1	Anatomical Quality Assessment (AQUA) tool	NA	NA	1	2	2	5	2	1
Diagnostic and prognostic value of miRNAs on salivary gland tumors: a systematic review and meta-analysis	2021	6	Brazil	7	5	7	Oral and Maxillofacial Surgery	1.8	Oral and Maxillofacial Pathology	Diagnostic Test Accuracy	7	1	2	1	1	1	Quality assessment of diagnostic accuracy studies tool (QUADAS-2)	Meta-Analysis of Statistics Assessment and Review instrument (MAStARI)	NA	2	2	2	5	2	1
Diagnostic accuracy of clinical visualization and light-based tests in precancerous and cancerous lesions of the oral cavity and oropharynx: a systematic review and meta-analysis	2021	13	Portugal	8	3	42	Clinical Oral Investigations	3.4	Oral and Maxillofacial Surgery	Diagnostic Test Accuracy	40	1	2	1	1	1	Quality assessment of diagnostic accuracy studies tool (QUADAS-2)	NA	NA	1	2	2	5	UNCLEAR	3
Accuracy of autofluorescence and chemiluminescence in the diagnosis of oral Dysplasia and Carcinoma: A systematic review and Meta-analysis	2021	6	Italy	9	13	21	Oral Oncology	4.8	Oral and Maxillofacial Surgery	Diagnostic Test Accuracy	26	1	4	2	2	1	Quality assessment of diagnostic accuracy studies tool (QUADAS-2)	NA	NA	1	2	2	5	2	1
Quantitative changes of Veillonella, Streptococcus, and Neisseria in the oral cavity of patients with recurrent aphthous stomatitis: A systematic review and meta-analysis	2021	12	South Korea	6	6	34	Archives of Oral Biology	3	Oral and Maxillofacial Pathology	Risk Factor	12	1	2	2	2	1	Newcastle Ottawa scale	NA	NA	1	2	2	5	2	3
The global prevalence of early childhood caries: A systematic review with meta-analysis using the WHO diagnostic criteria	2021	131	Latvia	3	13	5	International Journal of Paediatric Dentistry	3.8	Pediatric Dentistry	Prevalence	64	1	2	1	1	1	Quality Assessment Checklist for prevalence studies (Hoy et al.)	NA	NA	1	2	1	1	2	1
Malignant development of proliferative verrucous/multifocal leukoplakia: A critical systematic review, meta-analysis and proposal of diagnostic criteria	2022	15	Spain	7	6	23	Journal of Oral Pathology and Medicine	3.3	Oral and Maxillofacial Pathology	Risk Factor	16	1	5	1	1	1	Quality in Prognosis Studies (QUIPS)	NA	NA	1	2	2	5	UNCLEAR	3
Periodontitis in patients with psoriasis: A systematic review and meta-analysis	2022	31	China	4	1	18	Oral Diseases	3.8	Periodontics	Risk Factor	13	1	2	1	1	1	Newcastle Ottawa scale	NA	NA	1	2	2	5	UNCLEAR	3
A systematic review and meta-analysis of the prevalence of human papillomavirus infection in Indigenous populations – A Global Picture	2021	10	Australia	10	7	32	Journal of Oral Pathology and Medicine	3.3	Oral and Maxillofacial Pathology	Prevalence	41	1	5	1	1	1	Newcastle Ottawa scale	National Institute of Health (NIH) quality assessment tool	NA	2	2	2	5	2	1
Prevalence of oral submucous fibrosis among areca nut chewers: A systematic review and meta-analysis	2023	11	India	5	9	3	Oral Diseases	3.8	Oral and Maxillofacial Pathology	Prevalence	15	1	4	2	2	1	Newcastle Ottawa scale	NA	NA	1	2	2	5	UNCLEAR	3
Accuracy of Estimating Periodontitis and Its Risk Association Using Partial-Mouth Recordings for Surveillance Studies: A Systematic Review and Meta-Analysis	2022	1	Saudi Arabia	3	3	18	International Journal of Dentistry	2.1	Periodontics	Diagnostic Test Accuracy	12	1	4	1	1	1	Quality assessment of diagnostic accuracy studies tool (QUADAS-2)	NA	NA	1	2	2	5	2	3
Mental Foramen and Anterior Loop Anatomic Characteristics: A Systematic Review and Meta-analysis of Cross-sectional Imaging Studies	2021	5	Brazil	11	5	13	Journal of Endodontics	4.2	Oral and Maxillofacial Radiology	Prevalence	66	1	2	1	1	1	Meta-Analysis of Assessment and Review instrument	NA	NA	1	2	1	4	2	1
Metabolomics of gingival crevicular fluid to identify biomarkers for periodontitis: A systematic review with meta-analysis	2021	30	Italy	8	12	28	Journal of Periodontal Research	3.5	Periodontics	Diagnostic Test Accuracy	15	1	4	1	1	1	National Institute of Health Quality Assessement Tool for Observational Cohort and Cross-Sectional Studies	QUADOMICS (adaption of QUADAS to special nature of '-omics'-based diagnostic research)	NA	2	2	1	3	2	1
Diagnostic accuracy of ultrasonography for the assessment of maxillofacial fractures: A meta-analysis	2021	3	India	5	6	7	Journal of International Society of Preventive and Community Dentistry	1.1	Oral and Maxillofacial Surgery	Diagnostic Test Accuracy	22	1	5	1	1	1	Quality assessment of diagnostic accuracy studies tool (QUADAS-2)	NA	NA	1	2	2	5	2	1
Periodontal disease inequities among Indigenous populations: A systematic review and meta-analysis	2022	6	Australia	6	8	32	Journal of Periodontal Research	3.5	Periodontics	Prevalence	19	1	4	1	1	1	Joanna Briggs Institute Critical Appraisal Checklist	NA	NA	1	2	2	5	UNCLEAR	3
Prevalence of orofacial injuries in wheeled non-motor sports athletes: A systematic review and meta-analysis	2021	1	Brazil	8	4	36	Dental Traumatology	2.5	Endodontics	Prevalence	5	1	2	1	1	1	Joanna Briggs Institute Critical Appraisal Checklist	NA	NA	1	2	2	5	2	1
Prevalence of malignant neoplastic oral lesions among children and adolescents: A systematic review and meta-analysis	2021	5	Brazil	8	3	16	International Journal of Paediatric Dentistry	3.3	Oral and Maxillofacial Pathology	Prevalence	42	2	4	1	1	1	Newcastle Ottawa scale	NA	NA	1	2	2	5	2	1
Malignant transformation of oral proliferative verrucous leukoplakia: A systematic review and meta-analysis	2021	43	United Kingdom	5	20	70	Oral Diseases	3.8	Oral and Maxillofacial Pathology	Prognosis	17	1	4	1	1	1	Joanna Briggs Institute Critical Appraisal Checklist	NA	NA	1	2	2	5	2	3
Deep learning for cephalometric landmark detection: systematic review and meta-analysis	2021	71	Germany	8	63	25	Clinical Oral Investigations	3.4	Orthodontics	Diagnostic Test Accuracy	19	1	2	1	1	1	Quality assessment of diagnostic accuracy studies tool (QUADAS-2)	NA	NA	1	2	2	5	2	1
Ki-67 expression as a diagnostic biomarker in odontogenic cysts and tumors: A systematic review and meta-analysis	2021	13	Iran	6	1	6	Journal of Dental Research, Dental Clinics, Dental Prospects	0.1	Oral and Maxillofacial Pathology	Diagnostic Test Accuracy	18	1	2	2	2	1	Critical Appraisal Skills Programme (CASP)	NA	NA	1	2	2	5	2	1
Is the mode of childbirth delivery linked to the prevalence of early childhood caries? A systematic review and meta-analysis	2021	2	Sweden	4	5	54	European Archives of Paediatric Dentistry	2.2	Pediatric Dentistry	Prevalence	11	1	2	2	2	1	Newcastle Ottawa scale	NA	NA	1	2	2	5	2	1
Variations in root canal morphology of permanent incisors and canines among Asian population: A systematic review and meta-analysis	2021	4	India	6	3	1	Journal of Oral Biosciences	2.4	Endodontics	Prevalence	60	1	4	1	1	2	INFO ABOUT THE APPROACH BUT NO TOOL REPORTED	NA	NA	0	5	5	5	NA	5
Influence of metal artefact reduction tool on the detection of vertical root fractures involving teeth with intracanal materials in cone beam computed tomography images: A systematic review and meta-analysis	2021	12	Brazil	4	9	25	International Endodontic Journal	5	Endodontics	Diagnostic Test Accuracy	8	1	2	1	1	1	Quality assessment of diagnostic accuracy studies tool (QUADAS-2)	NA	NA	1	2	2	5	2	3
Oral manifestations of patients with systemic sclerosis: a meta-analysis for case-controlled studies	2021	6	China	7	6	20	BMC Oral Health	2.9	Oral and Maxillofacial Pathology	Risk Factor	11	1	2	2	2	1	Newcastle Ottawa scale	NA	NA	1	2	2	5	2	1
The immunohistochemical profile of basal cell nevus syndrome–associated and sporadic odontogenic keratocysts: a systematic review and meta-analysis	2021	6	Greece	7	9	21	Clinical Oral Investigations	3.4	Oral and Maxillofacial Pathology	Diagnostic Test Accuracy	71	1	2	1	1	1	Joanna Briggs Institute Critical Appraisal Checklist	NA	NA	1	2	2	5	UNCLEAR	3
Accuracy of desktop versus professional 3D printers for maxillofacial model production. A systematic review and meta-analysis	2021	10	Belgium	4	5	76	Journal of Dentistry	4.4	Oral and Maxillofacial Surgery	Diagnostic Test Accuracy	20	1	2	1	1	1	Joanna Briggs Institute Critical Appraisal Checklist	NA	NA	1	2	1	3	UNCLEAR	3
Is jaw fractal dimension a reliable biomarker for osteoporosis screening? A systematic review and meta-analysis of diagnostic test accuracy studies	2022	8	Brazil	10	3	13	Dentomaxillofacial Radiology	3.3	Oral and Maxillofacial Radiology	Diagnostic Test Accuracy	4	2	2	1	1	1	Quality assessment of diagnostic accuracy studies tool (QUADAS-2)	NA	NA	1	2	2	5	UNCLEAR	3
Prenatal, perinatal and postnatal events associated with hypomineralized second primary molar: a systematic review with meta-analysis	2021	8	Brazil	3	1	5	Clinical Oral Investigations	3.4	Pediatric Dentistry	Risk Factor	14	1	2	1	1	1	Newcastle Ottawa scale	NA	NA	1	2	1	4	2	1
Diagnostic correlation between clinical protocols and magnetic resonance findings in temporomandibular disorders: A systematic review and meta-analysis	2021	8	Israel	5	5	28	Journal of Oral Rehabilitation	2.9	Prosthodontics	Diagnostic Test Accuracy	14	1	4	1	1	1	Quality assessment of diagnostic accuracy studies tool (QUADAS-2)	NA	NA	1	2	2	5	2	1
Survival-related epithelial-mesenchymal transition proteins in oropharyngeal squamous cell carcinoma: A systematic review and meta-analysis	2021	2	Brazil	8	1	18	Archives of Oral Biology	3	Oral and Maxillofacial Pathology	Risk Factor	12	1	4	1	1	1	Quality in Prognosis Studies (QUIPS)	NA	NA	1	2	2	5	3	1
Do Helmet Use and Type Influence Facial Trauma Occurrence and Severity in Motorcyclists? A Systematic Review and Meta-analysis	2021	10	Brazil	6	2	12	Journal of Oral and Maxillofacial Surgery	1.9	Oral and Maxillofacial Surgery	Prevalence	26	1	4	1	1	1	Joanna Briggs Institute Critical Appraisal Checklist	NA	NA	1	2	2	5	2	1
Diagnosis of Vertical Root Fractures by Cone-beam Computed Tomography in Root-filled Teeth with Confirmation by Direct Visualization: A Systematic Review and Meta-Analysis	2021	222	India	7	8	21	Journal of Endodontics	4.2	Endodontics	Diagnostic Test Accuracy	8	1	4	1	1	1	Quality assessment of diagnostic accuracy studies tool (QUADAS-2)	NA	NA	1	2	2	5	4	3
Immunohistochemical analysis of epithelium adjacent to lip cancer: A meta-analysis	2021	6	Spain	6	22	15	Oral Diseases	3.8	Oral and Maxillofacial Pathology	Diagnostic Test Accuracy	7	1	4	1	2	1	Downs & Black checklist	NA	NA	1	2	2	5	UNCLEAR	3
Subjective sleep quality and temporomandibular disorders: Systematic literature review and meta-analysis	2021	10	Brazil	4	1	15	Journal of Oral Rehabilitation	2.9	Prosthodontics	Etiology	36	1	2	1	1	1	Newcastle Ottawa scale	NA	NA	1	2	2	5	UNCLEAR	3
Systematic review and meta-analysis of diagnostic methods for occlusal surface caries	2021	12	Germany	13	4	31	Clinical Oral Investigations	3.4	Other	Diagnostic Test Accuracy	37	1	2	1	1	1	Quality assessment of diagnostic accuracy studies tool (QUADAS-2)	NA	NA	1	2	1	4	UNCLEAR	3
Prevalence of malocclusion among children of the Kingdom of Saudi Arabia – A systematic review and meta-analysis	2021	6	Saudi Arabia	6	4	8	Saudi Dental Journal	1.8	Orthodontics	Prevalence	26	2	4	1	1	2	INFO ABOUT THE APPROACH BUT NO TOOL REPORTED	NA	NA	0	5	5	5	NA	5
Do betel quid and areca nut chewing deteriorate prognosis of oral cancer? A systematic review, meta-analysis, and research agenda	2021	30	China	8	3	8	Oral Diseases	3.8	Oral and Maxillofacial Pathology	Risk Factor	10	1	2	2	2	1	Newcastle Ottawa scale	NA	NA	1	2	2	5	2	1
Systematic review and meta-analysis of lingual foramina anatomy and surgical-related aspects on cone-beam computed tomography: a PROSPERO-registered study	2022	4	Brazil	7	5	13	Oral Radiology	2.2	Oral and Maxillofacial Radiology	Prevalence	26	1	5	1	1	1	Meta-Analysis of Statistics Assessment and Review Instrument (MAStARI)	NA	NA	1	2	2	5	UNCLEAR	3
Detection Methods for Early Caries Diagnosis: A Systematic Review and Meta-Analysis	2021	44	Greece	4	2	19	Caries Research	4.2	Other	Diagnostic Test Accuracy	51	1	5	1	2	1	Quality assessment of diagnostic accuracy studies tool (QUADAS-2)	NA	NA	1	2	2	5	UNCLEAR	3
Prevalence of tooth mortality among adults in India: A systematic review and meta-analysis	2021	8	India	3	2	7	Contemporary Clinical Dentistry	1.2	dental public health	Prevalence	16	1	5	1	1	1	INFO ABOUT THE APPROACH BUT NO TOOL REPORTED	NA	NA	1	2	1	4	2	1
A meta-analysis of oral squamous cell carcinoma in young adults with a comparison to the older group patients (2014-2019)	2021	11	India	6	4	2	Contemporary Clinical Dentistry	1.2	Oral and Maxillofacial Pathology	Risk Factor	24	1	5	2	2	2	INFO ABOUT THE APPROACH BUT NO TOOL REPORTED	NA	NA	0	5	5	5	NA	5
Podoplanin could be a predictive biomarker of the risk of patients with oral leukoplakia to develop oral cancer: A systematic review and meta-analysis	2022	1	Portugal	3	20	70	Oral Diseases	3.8	Oral and Maxillofacial Pathology	Prognosis	6	1	4	1	1	1	Quality in Prognosis Studies (QUIPS)	NA	NA	1	2	2	5	2	1
Prevalence of oral mucosal lesions in patients with pemphigus vulgaris: A systematic review and meta-analysis	2021	11	Brazil	4	4	9	Journal of Oral Pathology and Medicine	3.3	Oral and Maxillofacial Pathology	Prevalence	40	1	2	1	1	1	Joanna Briggs Institute Critical Appraisal Checklist	NA	NA	1	2	2	5	2	3
Assessing the optimal imaging modality in the diagnosis of jaw osteomyelitis. A meta-analysis	2021	4	India	5	5	1	British Journal of Oral and Maxillofacial Surgery	1.8	Oral and Maxillofacial Radiology	Diagnostic Test Accuracy	9	1	5	2	2	1	Quality assessment of diagnostic accuracy studies tool (QUADAS-2)	NA	NA	1	2	2	5	UNCLEAR	3
Prevalence of psychological disorders in patients with temporomandibular disorders: A systematic review and meta-analysis	2022	9	Brazil	4	1	5	Journal of Prosthetic Dentistry	4.6	Prosthodontics	Prevalence	22	2	2	1	1	1	Joanna Briggs Institute Critical Appraisal Checklist	NA	NA	1	2	2	5	2	1
Systematic review and meta-analysis of diagnostic studies of proximal surface caries	2021	26	Germany	13	5	31	Clinical Oral Investigations	3.4	Other	Diagnostic Test Accuracy	43	1	2	1	1	1	INFO ABOUT THE APPROACH BUT NO TOOL REPORTED	NA	NA	1	2	2	5	2	1
Periodontitis and Systemic Lupus Erythematosus: A systematic review and meta-analysis	2022	11	United Kingdom	8	6	17	Journal of Periodontal Research	3.5	Periodontics	Risk Factor	18	1	2	1	1	1	Newcastle Ottawa scale	NA	NA	1	2	2	5	UNCLEAR	3
Global prevalence of gingival recession: A systematic review and meta-analysis	2022	4	India	7	4	3	Oral Diseases	3.8	Periodontics	Prevalence	15	1	4	1	1	1	Joanna Briggs Institute Critical Appraisal Checklist	NA	NA	1	2	2	5	2	1
Detection of second mesiobuccal canals in maxillary first molars of the Indian population - a systematic review and meta-analysis	2022	1	India	5	0	24	Evidence-Based Dentistry	0.27	Endodontics	Prevalence	16	1	4	1	1	1	Newcastle Ottawa scale	NA	NA	1	2	1	4	2	1
Xerostomia and hyposalivation in association with oral candidiasis: a systematic review and meta-analysis	2022	12	Indonesia	6	1	1	Evidence-Based Dentistry	0.27	Oral and Maxillofacial Pathology	Risk Factor	9	1	4	1	1	1	Newcastle Ottawa scale	NA	NA	1	2	2	5	2	3
Prevalence of red and orange microbial complexes in endodontic-periodontal lesions: a systematic review and meta-analysis	2021	11	Brazil	7	3	6	Clinical Oral Investigations	3.4	Endodontics	Prevalence	11	1	4	1	1	1	Joanna Briggs Institute Critical Appraisal Checklist	NIH Quality Assessment Tool for observational cohort and case control studies	NA	2	2	2	5	2	1
Three-Rooted Permanent Mandibular First Molars: A Meta-Analysis of Prevalence	2022	4	Myanmar	2	2	2	International Journal of Dentistry	2.1	Endodontics	Prevalence	72	1	4	1	1	1	Joanna Briggs Institute Critical Appraisal Checklist	NA	NA	1	2	2	5	UNCLEAR	3
Comparative Accuracy of Panoramic Radiograph and Conebeam Computed Tomography Images in Identification and Measurement of the Anterior Loop of Mental Nerve: A Metaanalysis and Review of the Literature	2021	0	India	5	1	4	International Journal of Prosthodontics and Restorative Dentistry	1.79	Oral and Maxillofacial Radiology	Diagnostic Test Accuracy	4	1	5	2	2	1	Quality assessment of diagnostic accuracy studies tool (QUADAS-2)	NA	NA	1	2	2	5	UNCLEAR	3
Dental Health Inequalities among Indigenous Populations: A Systematic Review and Meta-Analysis	2021	20	Australia	7	8	32	Caries Research	4.2	dental public health	Prevalence	43	1	5	1	1	1	Joanna Briggs Institute Critical Appraisal Checklist	NA	NA	1	2	2	5	2	1
Prevalence of dental caries in Pakistan: a systematic review and meta-analysis	2021	23	Pakistan	10	8	26	BMC Oral Health	2.9	dental public health	Prevalence	30	1	5	2	2	1	Joanna Briggs Institute Critical Appraisal Checklist	NA	NA	1	2	2	5	2	1
Blood and Salivary MicroRNAs for Diagnosis of Oral Squamous Cell Carcinoma: A Systematic Review and Meta-Analysis	2021	11	China	6	3	30	Journal of Oral and Maxillofacial Surgery	1.9	Oral and Maxillofacial Pathology	Diagnostic Test Accuracy	20	1	2	1	1	1	Quality assessment of diagnostic accuracy studies tool (QUADAS-2)	NA	NA	1	2	2	5	2	1
Prevalence of mucoepidermoid carcinoma among intraoral minor salivary gland tumors: A systematic review and meta-analysis	2020	3	Brazil	4	1	16	Journal of Oral Pathology and Medicine	3.3	Oral and Maxillofacial Pathology	Prevalence	82	1	2	1	1	1	Joanna Briggs Institute Critical Appraisal Checklist	NA	NA	1	2	2	5	2	1
Prevalence of oral lesions in patients with AIDS: a systematic review and meta-analysis	2021	5	Iran	5	44	2	Evidence-Based Dentistry	0.27	Oral and Maxillofacial Pathology	Prevalence	95	1	5	2	2	1	Newcastle Ottawa scale	NA	NA	1	2	2	5	2	1
Prevalence, Trends, and Associated Risk Factors of Traumatic Dental Injury among Children and Adolescents in India: A Systematic Review and Meta-analysis	2021	4	India	5	1	1	Journal of Contemporary Dental Practice	0.29	Endodontics	Prevalence	59	1	5	2	2	1	Quality Assessment Checklist for prevalence studies (Hoy et al.)	NA	NA	1	2	1	4	UNCLEAR	3
Association between periodontal disease and inflammatory bowel disease: a systematic review and meta-analysis	2021	32	Spain	5	11	17	Acta Odontologica Scandinavica	2	Periodontics	Risk Factor	9	1	5	2	2	1	Newcastle Ottawa scale	NA	NA	1	2	1	1	2	1
The prevalence of traumatic dental injuries in primary teeth: A systematic review and meta-analysis	2021	44	India	6	6	18	Dental Traumatology	2.5	Endodontics	Prevalence	24	2	4	1	1	1	Newcastle Ottawa scale	NA	NA	1	2	1	4	2	1
Prevalence of dental anxiety in children and adolescents globally: A systematic review with meta-analyses	2021	98	Brazil	6	2	24	International Journal of Paediatric Dentistry	3.8	dental public health	Prevalence	50	2	2	1	2	1	Joanna Briggs Institute Critical Appraisal Checklist	NA	NA	1	2	2	5	2	1
Is there an association between rheumatoid arthritis and bone changes in the temporomandibular joint diagnosed by cone-beam computed tomography? A systematic	2021	16	Brazil	7	4	12	Clinical Oral Investigations	3.4	Prosthodontics	Risk Factor	6	1	4	1	1	1	Fowkes and Fulton Critical Appraisal Checklist	NA	NA	1	2	2	5	2	3
Prevalence of temporomandibular joint disorders: a systematic review and meta-analysis	2021	336	Brazil	8	1	5	Clinical Oral Investigations	3.4	Prosthodontics	Prevalence	21	1	2	1	1	1	Joanna Briggs Institute Critical Appraisal Checklist	NA	NA	1	2	2	5	2	1
Genetic factors contributing to skeletal class III malocclusion: a systematic review and meta-analysis	2021	39	Spain	3	1	23	Clinical Oral Investigations	3.4	Orthodontics	Etiology	22	1	4	1	1	1	Quality assessment tool for genetic studies (Q-Genie)	NA	NA	1	2	2	5	2	1
Periodontal disease and emotional disorders: A meta-analysis	2021	40	China	8	2	24	Journal of Clinical Periodontology	6.7	Periodontics	Risk Factor	40	1	2	2	2	1	Newcastle Ottawa scale	NA	NA	1	2	2	5	UNCLEAR	3
Identification of anterior loop in different populations to avoid nerve injury during surgical procedures—a systematic review and meta-analysis	2021	14	India	4	12	17	Oral and Maxillofacial Surgery	1.67	Oral and Maxillofacial Radiology	Prevalence	32	1	4	1	1	1	Joanna Briggs Institute Critical Appraisal Checklist	NA	NA	1	2	2	5	UNCLEAR	3
The role of sleep dysfunction in temporomandibular onset and progression: A systematic review and meta-analyses	2021	6	USA	4	2	6	Journal of Oral Rehabilitation	2.9	Prosthodontics	Risk Factor	18	1	2	2	2	1	Quality assessment of diagnostic accuracy studies tool (QUADAS-2)	Quality in Prognosis Studies (QUIPS)	Consensus-based Standards for the selection of Health Measurement Instruments (COSMIN)	3	2	2	5	4	3
Oral lichen planus has a very low malignant transformation rate: A systematic review and meta-analysis using strict diagnostic and inclusion criteria	2021	98	Australia	4	11	40	Journal of Oral Pathology and Medicine	3.3	Oral and Maxillofacial Pathology	Risk Factor	33	1	5	2	2	1	Newcastle Ottawa scale	NA	NA	1	2	1	4	UNCLEAR	3
Ultrasound imaging for the differential diagnosis of periapical lesions of endodontic origin in comparison with histopathology – a systematic review and meta-analysis	2021	13	India	7	21	3	International Endodontic Journal	5	Endodontics	Diagnostic Test Accuracy	12	1	5	1	1	1	Quality assessment of diagnostic accuracy studies tool (QUADAS-2)	NA	NA	1	2	1	2	4	1
Global and regional estimates of dental pain among children and adolescents—systematic review and meta-analysis	2021	21	India	3	15	6	European Archives of Paediatric Dentistry	2.2	Pediatric Dentistry	Prevalence	97	1	2	2	2	1	Quality Assessment Checklist for prevalence studies (Hoy et al.)	NA	NA	1	2	2	5	2	3
Socioeconomic status and oral health-related quality of life: A systematic review and meta-analysis	2021	67	Brazil	6	8	34	Community Dentistry and Oral Epidemiology	2.3	dental public health	Risk Factor	139	1	2	1	1	1	Newcastle Ottawa scale	NA	NA	1	2	1	4	2	1
Impact of lymphovascular invasion in oral squamous cell carcinoma: A meta-analysis	2021	38	China	5	3	22	Oral Surgery, Oral Medicine, Oral Pathology and Oral Radiology	2.9	Oral and Maxillofacial Pathology	Diagnostic Test Accuracy	36	2	2	2	2	1	Guidelines for Assessing Quality in Prognostic Studies on the Basis of Framework of Pontetial Biases	NA	NA	1	2	2	5	2	3
Analysis of microorganisms in periapical lesions: A systematic review and meta-analysis	2021	12	Brazil	7	6	58	Archives of Oral Biology	3	Endodontics	Prevalence	23	1	2	1	1	1	Joanna Briggs Institute Critical Appraisal Checklist	NA	NA	1	2	2	5	2	1
Clinicopathological Parameters Related To Malignant Transformation of Oral Leukoplakia: A Meta-analysis	2021	0	Spain	2	16	0	Cumhuriyet Dental Journal	0.4	Oral and Maxillofacial Pathology	Risk Factor	37	1	4	2	2	1	Newcastle Ottawa scale	NA	NA	1	2	2	5	UNCLEAR	3
Comparison of decayed, missing, filled teeth index between thalassemia major patients and control group in Iran: a systematic review and meta-analysis	2020	3	Iran	4	44	2	BDJ Open	3	Oral and Maxillofacial Pathology	Risk Factor	8	1	4	2	2	1	Newcastle Ottawa scale	NA	NA	1	2	2	5	2	1
HCV infection and the risk of head and neck cancer: A meta-analysis	2020	15	Italy	8	16	33	Oral Oncology	4.8	Oral and Maxillofacial Pathology	Etiology	8	1	2	2	2	1	Risk of Bias in Non-randomized Studies, adapted to studies for exposure (ROBINS-E)	NA	NA	1	2	1	4	UNCLEAR	3
Prevalence of periodontal disease among adults in India: A systematic review and meta-analysis	2020	44	India	3	15	7	Journal of Oral Biology and Craniofacial Research	0.45	Periodontics	Prevalence	30	1	4	1	1	1	INFO ABOUT THE APPROACH BUT NO TOOL REPORTED	NA	NA	1	2	2	5	2	1
Prognostic value of the immunohistochemical expression of vascular endothelial growth factors in malignant salivary gland neoplasms: A systematic review and meta-analysis	2021	3	Brazil	4	5	8	Medicina Oral Patologia Oral y Cirugia Bucal	2.2	Oral and Maxillofacial Pathology	Prognosis	13	1	5	1	1	1	Quality in Prognosis Studies (QUIPS)	NA	NA	1	2	2	5	2	1
Dental caries in primary and permanent teeth in children's worldwide, 1995 to 2019: A systematic review and meta-analysis	2020	236	Iran	7	12	21	Head and Face Medicine	3	Pediatric Dentistry	Prevalence	164	1	2	2	2	1	Strengthening the reporting of observational studies in epidemiology (STROBE)	NA	NA	1	2	2	5	UNCLEAR	3
Prevalence of dentofacial injuries in contact sports players: A systematic review and meta-analysis	2020	45	Brazil	9	1	36	Dental Traumatology	2.5	Endodontics	Prevalence	17	1	5	1	1	1	Joanna Briggs Institute Critical Appraisal Checklist	NA	NA	1	2	2	5	2	3
Four-Rooted Maxillary First Molars: A Systematic Review and Meta-Analysis	2021	4	Germany	2	2	1	International Journal of Dentistry	2.1	Endodontics	Prevalence	49	1	4	2	2	1	Joanna Briggs Institute Critical Appraisal Checklist	NA	NA	1	2	2	5	2	1
Prevalence of dental caries in the Indian population: A systematic review and meta-analysis	2021	39	India	5	4	16	Journal of International Society of Preventive and Community Dentistry	1.1	dental public health	Prevalence	70	1	5	1	1	1	Newcastle Ottawa scale	NA	NA	1	2	2	5	UNCLEAR	3
Is periodontal disease associated with increased risk of colorectal cancer? A meta-analysis	2021	17	USA	5	6	19	International Journal of Dental Hygiene	2.4	Periodontics	Risk Factor	14	1	5	2	2	1	Newcastle Ottawa scale	NA	NA	1	2	2	5	2	3
Candida and dental caries in children, adolescents and adults: A systematic review and meta-analysis	2020	18	Brazil	4	2	19	Archives of Oral Biology	3	Oral and Maxillofacial Pathology	Risk Factor	30	1	5	1	1	1	National Institute of Health Quality Assessement Tool for Observational Cohort and Cross-Sectional Studies	NA	NA	1	2	2	5	2	1
Human papillomavirus prevalence in oral potentially malignant disorders: Systematic review and meta-analysis	2021	36	Denmark	5	5	87	Oral Diseases	3.8	Oral and Maxillofacial Pathology	Prevalence	52	1	4	2	2	1	INFO ABOUT THE APPROACH BUT NO TOOL REPORTED	NA	NA	1	2	2	5	2	3
Prevalence of malocclusion among 8–15 years old children, India – A systematic review and meta-analysis	2021	20	India	2	2	15	Journal of Oral Biology and Craniofacial Research	0.45	Orthodontics	Prevalence	54	1	4	1	1	1	Quality Assessment Checklist for prevalence studies (Hoy et al.)	NA	NA	1	2	2	5	2	1
Relationship between periodontal disease and lung cancer: A systematic review and meta-analysis	2020	27	China	6	3	23	Journal of Periodontal Research	3.5	Periodontics	Risk Factor	10	1	2	2	2	1	Newcastle Ottawa scale	NA	NA	1	2	2	5	UNCLEAR	3
Prevalence of temporomandibular disorders in musicians: A systematic review and meta-analysis	2021	12	Brazil	7	1	5	Journal of Oral Rehabilitation	2.9	Prosthodontics	Prevalence	13	1	5	1	1	1	Joanna Briggs Institute Critical Appraisal Checklist	NA	NA	1	2	2	5	2	1
Diagnostic Accuracy of CBCT for Detection of Second Canal of Permanent Teeth: A Systematic Review and Meta-Analysis	2021	12	Myanmar	2	2	2	International Journal of Dentistry	2.1	Oral and Maxillofacial Pathology	Diagnostic Test Accuracy	12	1	4	2	2	1	Quality assessment of diagnostic accuracy studies tool (QUADAS-2)	NA	NA	1	2	2	5	2	3
Diabetes mellitus and poor glycemic control increase the occurrence of coronal and root caries: a systematic review and meta-analysis	2020	25	Brazil	5	2	15	Clinical Oral Investigations	3.4	Oral and Maxillofacial Pathology	Risk Factor	29	1	4	1	1	1	Joanna Briggs Institute Critical Appraisal Checklist	NA	NA	1	2	2	5	2	1
Diagnostic value of fluorescence methods, visual inspection and photographic visual examination in initial caries lesion: A systematic review and meta-analysis	2021	9	Vietnam	10	9	3	Dentistry Journal	2.6	oral medicine	Diagnostic Test Accuracy	19	1	5	2	2	1	Quality assessment of diagnostic accuracy studies tool (QUADAS-2)	NA	NA	1	2	2	5	2	1
Prevalence of talon cusp: Systematic literature review, meta-analysis and new scoring system	2021	14	France	3	1	9	Archives of Oral Biology	3	Other	Prevalence	9	1	4	2	2	1	Cochrane Approaches (Higgins & Green)	NA	NA	1	2	1	4	2	1
Prognostic impact of regulatory T cell in head and neck squamous cell carcinoma: A systematic review and meta-analysis	2021	12	Korea	2	13	26	Oral Oncology	4.8	Oral and Maxillofacial Pathology	Prognosis	12	1	2	2	2	2	NO INFO PROVIDED	NA	NA	0	5	5	5	NA	5
Complications and sequelae of concussion and subluxation in permanent teeth: A systematic review and meta-analysis	2020	8	Brazil	5	2	51	Dental Traumatology	2.5	Endodontics	Incidence	13	1	2	1	1	1	Joanna Briggs Institute Critical Appraisal Checklist	NA	NA	1	2	2	5	2	1
Malnutrition and Its Association with Dental Caries in the Primary and Permanent Dentition: A Systematic Review and Meta-Analysis	2020	11	India	2	10	11	Pediatric dentistry	1.6	Pediatric Dentistry	Risk Factor	11	2	4	2	2	1	Risk of Bias in Non-randomized Studies (ROBIN)	NA	NA	1	2	2	5	2	3
Prevalence of degenerative disease in temporomandibular disorder patients with disc displacement: A systematic review and meta-analysis	2020	41	Brazil	8	15	36	Journal of Cranio-Maxillofacial Surgery	3.1	Prosthodontics	Prevalence	18	1	5	1	1	1	Joanna Briggs Institute Critical Appraisal Checklist	NA	NA	1	2	2	5	2	1
Do breastfed children have a lower chance of developing mouth breathing? A systematic review and meta-analysis	2021	18	Brazil	7	2	6	Clinical Oral Investigations	3.4	Pediatric Dentistry	Risk Factor	7	1	4	1	1	1	Meta-Analysis of Statistics Assessment and Review Instrument (MAStARI)	NA	NA	1	2	2	5	2	1
Diabetes mellitus and oral cancer/oral potentially malignant disorders: A systematic review and meta-analysis	2021	53	Spain	4	20	41	Oral Diseases	3.8	Oral and Maxillofacial Pathology	Risk Factor	52	1	4	1	2	1	Joanna Briggs Institute Critical Appraisal Checklist	Quality in Prognosis Studies (QUIPS)	NA	2	2	2	5	2	3
Diagnostic efficacy of PET-CT, CT, and MRI in preoperative assessment of mandibular invasion caused by head and neck cancer: A systematic review and meta-analysis	2021	7	China	7	2	23	Oral Oncology	4.8	Oral and Maxillofacial Radiology	Diagnostic Test Accuracy	53	1	4	2	2	1	Quality assessment of diagnostic accuracy studies tool (QUADAS-2)	NA	NA	1	2	2	5	2	1
Prevalence of hyposalivation in older people: A systematic review and meta-analysis	2020	33	Brazil	4	2	9	Gerodontology	2	Oral and Maxillofacial Pathology	Prevalence	13	1	4	1	1	1	Joanna Briggs Institute Critical Appraisal Checklist	NA	NA	1	2	2	5	2	3
Evaluation of IL-6 levels and +3954 polymorphism of IL-1β in burning mouth syndrome: A systematic review and meta-analysis	2020	7	Brazil	6	3	13	Journal of Oral Pathology and Medicine	3.3	Oral and Maxillofacial Pathology	Risk Factor	7	1	2	1	1	1	Newcastle Ottawa scale	NA	NA	1	2	2	5	UNCLEAR	3
Worldwide prevalence of oral lichen planus: A systematic review and meta-analysis	2021	217	Spain	8	41	20	Oral Diseases	3.8	Oral and Maxillofacial Pathology	Prevalence	66	1	4	1	1	1	Joanna Briggs Institute Critical Appraisal Checklist	NA	NA	1	2	2	5	2	3
The association between Epstein-Barr virus and oral lichen planus: A systematic review and meta-analysis	2020	13	Saudi Arabia	8	6	21	Journal of Oral Pathology and Medicine	3.3	Oral and Maxillofacial Pathology	Risk Factor	10	1	5	2	2	1	Newcastle Ottawa scale	NA	NA	1	2	2	5	2	1
The global prevalence of apical periodontitis: a systematic review and meta-analysis	2021	227	Brazil	6	5	13	International Endodontic Journal	5	Endodontics	Prevalence	114	2	4	1	1	1	Newcastle Ottawa scale	NA	NA	1	2	1	1	UNCLEAR	3
Accuracy of computer-assisted image analysis in the diagnosis of maxillofacial radiolucent lesions: A systematic review and meta-analysis	2020	5	Brazil	8	1	18	Dentomaxillofacial Radiology	3.3	Oral and Maxillofacial Radiology	Diagnostic Test Accuracy	4	1	5	1	1	1	Joanna Briggs Institute Critical Appraisal Checklist	NA	NA	1	2	2	5	2	1
Prevalence of C-shaped canal morphology using cone beam computed tomography – a systematic review with meta-analysis	2019	71	Portugal	6	23	42	International Endodontic Journal	5	Endodontics	Prevalence	25	1	4	1	1	1	Joanna Briggs Institute Critical Appraisal Checklist	NA	NA	1	2	2	5	2	1
Global prevalence of aggressive periodontitis: A systematic review and meta-analysis	2020	43	Morocco	4	9	14	Journal of Clinical Periodontology	6.7	Periodontics	Prevalence	33	1	4	1	1	1	Joanna Briggs Institute Critical Appraisal Checklist	NA	NA	1	2	2	5	UNCLEAR	3
Malocclusion in children and adolescents with Down syndrome: A systematic review and meta-analysis	2019	38	Brazil	7	3	12	International Journal of Paediatric Dentistry	3.8	Orthodontics	Prevalence	11	1	2	1	1	1	Newcastle Ottawa scale	NA	NA	1	2	1	4	2	1
Periodontal disease and Helicobacter pylori infection in oral cavity: a meta-analysis of 2727 participants mainly based on Asian studies	2020	15	China	10	7	13	Clinical Oral Investigations	3.4	Periodontics	Risk Factor	12	1	2	2	2	1	Newcastle Ottawa scale	NA	NA	1	2	1	4	2	1
Caries experience in children and adolescents with Down Syndrome: A systematic review and meta-analysis	2020	15	Brazil	6	2	25	Archives of Oral Biology	3	Oral and Maxillofacial Pathology	Prevalence	12	1	2	1	1	1	Newcastle Ottawa scale	NA	NA	1	2	1	4	UNCLEAR	3
Prevalence of dental caries in preschool children born preterm and/or with low birth weight: A systematic review with meta-analysis of prevalence data	2020	23	Brazil	6	3	29	International Journal of Paediatric Dentistry	3.8	Pediatric Dentistry	Prevalence	59	1	2	1	1	1	Fowkes and Fulton Critical Appraisal Checklist	NA	NA	1	2	2	5	UNCLEAR	1
Accuracy of single molecular biomarkers in saliva for the diagnosis of periodontitis: A systematic review and meta-analysis	2020	88	Spain	6	6	29	Journal of Clinical Periodontology	6.7	Periodontics	Diagnostic Test Accuracy	19	1	2	1	1	1	Quality assessment of diagnostic accuracy studies tool (QUADAS-2)	NA	NA	1	2	1	1	2	1
A systematic review and meta-analysis on protective role of forkhead box E1 (FOXE1) polymorphisms in susceptibility to non-syndromic cleft lip/palate	2019	4	Iran	4	14	18	International Orthodontics	1.5	Oral and Maxillofacial Pathology	Risk Factor	4	1	4	2	2	1	Newcastle Ottawa scale	NA	NA	1	2	2	5	1	3
Prevalence of Undiagnosed Diabetes and Prediabetes in the Dental Setting: A Systematic Review and Meta-Analysis	2020	15	Australia	2	2	45	International Journal of Dentistry	2.1	Oral and Maxillofacial Pathology	Diagnostic Test Accuracy	9	1	4	2	2	1	Quality assessment of diagnostic accuracy studies tool (QUADAS-2)	NA	NA	1	2	2	5	UNCLEAR	3
Worldwide prevalence of malocclusion in the different stages of dentition: A systematic review and meta-analysis	2020	207	Italy	9	19	19	European Journal of Paediatric Dentistry	3.6	Orthodontics	Prevalence	77	2	4	2	2	1	Strengthening the reporting of observational studies in epidemiology (STROBE)	NA	NA	1	2	1	1	2	3
Is the use of Cannabis associated with periodontitis? A systematic review and meta-analysis	2019	49	Brazil	7	15	30	Journal of Periodontal Research	3.5	Periodontics	Risk Factor	5	1	4	1	1	1	Joanna Briggs Institute Critical Appraisal Checklist	NA	NA	1	2	2	5	2	1
Dental caries and developmental defects of enamel in individuals with chronic kidney disease: Systematic review and meta-analysis	2019	21	Brazil	6	4	22	Oral Diseases	3.8	Oral and Maxillofacial Pathology	Prevalence	27	1	2	1	1	1	Newcastle Ottawa scale	NA	NA	1	2	2	5	2	1
Association of Helicobacter pylori with oral potentially malignant disorders and oral squamous cell carcinoma—a systematic review and meta-analysis	2020	8	India	4	9	3	Clinical Oral Investigations	3.4	Oral and Maxillofacial Pathology	Risk Factor	6	1	4	1	1	1	Newcastle Ottawa scale	NA	NA	1	2	2	5	UNCLEAR	3
Influence of Demographic Factors on the Prevalence of a Second Root Canal in Mandibular Anterior Teeth – A Systematic Review and Meta-Analysis of Cross-Sectional Studies Using Cone Beam Computed Tomography	2020	32	Portugal	6	23	42	Archives of Oral Biology	3	Oral and Maxillofacial Radiology	Prevalence	16	1	5	1	1	1	Joanna Briggs Institute Critical Appraisal Checklist	NA	NA	1	2	2	5	2	1
Oral cancer-associated fibroblasts predict poor survival: Systematic review and meta-analysis	2020	25	Israel	6	1	35	Oral Diseases	3.8	Oral and Maxillofacial Pathology	Prognosis	11	1	4	2	2	1	Quality assessment of diagnostic accuracy studies tool (QUADAS-2)	Cochrane Systematic Review of Diagnostic Test Accuracy	NA	2	2	2	5	UNCLEAR	3
Prevalence of dental fluorosis in Saudi Arabia: A meta-analysis	2020	6	Saudi Arabia	8	8	26	Pesquisa Brasileira em Odontopediatria e Clinica Integrada	0.6	dental public health	Prevalence	12	1	5	2	2	1	Joanna Briggs Institute Critical Appraisal Checklist	NA	NA	1	2	2	5	2	1
Oral health in children and adolescents with juvenile idiopathic arthritis - A systematic review and meta-analysis	2019	32	Norway	13	17	14	BMC Oral Health	2.9	Oral and Maxillofacial Pathology	Risk Factor	19	1	5	2	2	1	Newcastle Ottawa scale	NA	NA	1	2	1	4	UNCLEAR	3
Detection of Fusobacterium in oral and head and neck cancer samples: A systematic review and meta-analysis	2020	47	Brazil	6	7	58	Archives of Oral Biology	3	Oral and Maxillofacial Pathology	Prevalence	17	1	2	1	1	1	Joanna Briggs Institute Critical Appraisal Checklist	NA	NA	1	2	1	4	2	1
Malignant transformation risk of oral lichen planus: A systematic review and comprehensive meta-analysis	2019	203	Spain	6	41	20	Oral Oncology	4.8	Oral and Maxillofacial Pathology	Prognosis	82	1	4	1	1	1	Quality in Prognosis Studies (QUIPS)	NA	NA	1	2	2	5	2	3
miRNAs in liquid biopsy for oral squamous cell carcinoma diagnosis: Systematic review and meta-analysis	2019	31	Spain	6	12	26	Oral Oncology	4.8	Oral and Maxillofacial Pathology	Diagnostic Test Accuracy	16	1	5	1	1	1	Quality assessment of diagnostic accuracy studies tool (QUADAS-2)	NA	NA	1	2	2	5	2	1
Prognostic and clinicopathological significance of PD-L1 overexpression in oral squamous cell carcinoma: A systematic review and comprehensive meta-analysis	2020	57	Spain	6	8	20	Oral Oncology	4.8	Oral and Maxillofacial Pathology	Prognosis	26	1	4	1	1	1	Quality in Prognosis Studies (QUIPS)	NA	NA	1	2	2	5	2	3
Prognostic value of CRTC1-MAML2 translocation in salivary mucoepidermoid carcinoma: Systematic review and meta-analysis	2020	31	Brazil	7	7	32	Journal of Oral Pathology and Medicine	3.3	Oral and Maxillofacial Pathology	Prognosis	10	1	2	1	1	1	Quality in Prognosis Studies (QUIPS)	NA	NA	1	2	2	5	2	1
Prevalence of dental caries in children and adolescents with type 1 diabetes: A systematic review and meta-analysis	2019	58	China	4	1	1	BMC Oral Health	2.9	Oral and Maxillofacial Pathology	Prevalence	10	1	5	2	2	1	Newcastle Ottawa scale	NA	NA	1	2	1	4	2	1
Second mesiobuccal root canal in maxillary molars—A systematic review and meta-analysis of prevalence studies using cone beam computed tomography	2020	77	Portugal	6	23	42	Archives of Oral Biology	3	Endodontics	Prevalence	26	1	5	1	1	1	Joanna Briggs Institute Critical Appraisal Checklist	NA	NA	1	2	2	5	2	1
Is periodontitis a risk indicator for gastrointestinal cancers? A meta-analysis of cohort studies	2020	19	China	7	12	33	Journal of Clinical Periodontology	6.7	Periodontics	Risk Factor	10	1	4	2	2	1	Newcastle Ottawa scale	NA	NA	1	2	2	5	2	1
The prognostic role of tumour-infiltrating lymphocytes in oral squamous cell carcinoma: A meta-analysis	2019	48	China	11	4	27	Journal of Oral Pathology and Medicine	3.3	Oral and Maxillofacial Pathology	Prognosis	33	1	2	2	2	1	Established table proposed by Hayden et al.	NA	NA	1	1	2	5	UNCLEAR	3
The association of overjet size and traumatic dental injuries—A systematic review and meta-analysis	2019	91	Australia	3	2	12	Dental Traumatology	2.5	Endodontics	Risk Factor	41	1	4	1	1	1	Joanna Briggs Institute Critical Appraisal Checklist	NA	NA	1	2	2	5	2	1
Lichen planus and diabetes mellitus: Systematic review and meta-analysis	2019	43	Spain	5	8	15	Oral Diseases	3.8	Oral and Maxillofacial Pathology	Risk Factor	22	1	4	2	2	1	Oxford Centre for Evidence-Based Medicine (OCEBM) Levels of Evidence	NA	NA	1	2	2	5	UNCLEAR	3
Association of Betaine-Homocysteine S-Methyl Transferase (rs3797546 and rs3733890) polymorphisms with non-syndromic cleft lip/palate: A meta-analysis	2019	5	Iran	5	14	18	International Orthodontics	1.5	Oral and Maxillofacial Radiology	Etiology	4	1	4	2	2	1	Newcastle Ottawa scale	NA	NA	1	2	2	5	1	3
Prevalence of distal surface caries in the second molar among referrals for assessment of third molars: a systematic review and meta-analysis	2019	21	Netherlands	4	5	11	British Journal of Oral and Maxillofacial Surgery	1.8	Oral and Maxillofacial Surgery	Prevalence	2	1	5	2	2	1	Quality Assessment Checklist for prevalence studies (Hoy et al.)	NA	NA	1	1	1	4	3	1
Estimated prevalence of dental caries in athletes: An epidemiological systematic review and meta-analysis	2020	17	Brazil	5	2	18	Indian Journal of Dental Research	1.09	dental public health	Prevalence	5	1	5	1	1	1	Quality Assessment Checklist for prevalence studies (Hoy et al.)	NA	NA	1	2	1	4	UNCLEAR	3
Assessment of peri-implant buccal bone thickness using digital imaging techniques: A systematic review and meta-analysis	2020	0	Brazil	5	14	12	Open Dentistry Journal	1.3	Oral and Maxillofacial Radiology	Diagnostic Test Accuracy	13	1	5	1	1	1	Quality assessment of diagnostic accuracy studies tool (QUADAS-2)	NA	NA	1	1	2	5	UNCLEAR	3
Dental caries prevalence among 5- to 15-year-old children from SEAR countries of WHO: A systematic review and meta-analysis	2019	16	India	4	5	1	Indian Journal of Dental Research	1.09	Pediatric Dentistry	Prevalence	36	1	5	1	1	1	INFO ABOUT THE APPROACH BUT NO TOOL REPORTED	NA	NA	1	1	2	5	UNCLEAR	2
Does tobacco smoking predispose to apical periodontitis and endodontic treatment need? A systematic review and meta-analysis	2020	36	Brazil	6	6	39	International Endodontic Journal	5	Endodontics	Risk Factor	15	1	2	1	1	1	Cochrane Collaboration common scheme for bias	ROBINS-I tool	NA	2	2	2	5	2	3
The relationship between special needs and dental trauma. A systematic review and meta-analysis	2020	27	Brazil	3	1	6	Dental Traumatology	2.5	Endodontics	Risk Factor	27	1	4	1	1	1	Fowkes and Fulton Critical Appraisal Checklist	NA	NA	1	2	2	5	UNCLEAR	3
Can immunohistochemical biomarkers distinguish epithelial dysplasia degrees in actinic cheilitis? A systematic review and meta-analysis	2020	12	Brazil	4	10	33	Medicina Oral Patologia Oral y Cirugia Bucal	2.2	Oral and Maxillofacial Pathology	Diagnostic Test Accuracy	27	1	5	1	1	1	Joanna Briggs Institute Critical Appraisal Checklist	NA	NA	1	2	2	5	UNCLEAR	3
Global incidence and profile of ameloblastoma: A systematic review and meta-analysis	2020	112	Netherlands	7	3	106	Oral Diseases	3.8	Oral and Maxillofacial Pathology	Incidence	49	1	2	2	2	2	INFO ABOUT THE APPROACH BUT NO TOOL REPORTED	NA	NA	0	5	5	5	NA	5
Prevalence of dentofacial injuries among combat sports practitioners: A systematic review and meta-analysis	2020	78	Brazil	10	7	36	Dental Traumatology	2.5	Endodontics	Prevalence	27	1	2	1	1	1	Joanna Briggs Institute Critical Appraisal Checklist	NA	NA	1	2	2	5	2	3
Prevalence of traumatic dental injuries in India: A systematic review and meta-analysis	2020	37	India	6	11	62	Indian Journal of Dental Research	1.09	Endodontics	Prevalence	48	1	5	1	1	1	Newcastle Ottawa scale	NA	NA	1	2	1	1	2	3
A systematic review and meta-analysis of systemic exposure associated with molar incisor hypomineralization	2019	134	Brazil	7	5	19	Community Dentistry and Oral Epidemiology	2.3	Oral and Maxillofacial Pathology	Risk Factor	19	2	4	1	1	1	Newcastle Ottawa scale	NA	NA	1	2	2	5	UNCLEAR	3
Prevalence of temporomandibular disorders and its clinical signs in Chinese students, 1979–2017: A systematic review and meta-analysis	2019	26	China	4	3	12	Oral Diseases	3.8	Prosthodontics	Prevalence	23	1	2	2	2	1	INFO ABOUT THE APPROACH BUT NO TOOL REPORTED	NA	NA	1	2	2	5	UNCLEAR	3
The association between tooth loss and Alzheimer's disease: A systematic review with meta-analysis of case control studies	2019	54	Italy	8	17	60	Dentistry Journal	2.6	Oral and Maxillofacial Pathology	Risk Factor	15	1	4	2	2	1	Newcastle Ottawa scale	NA	NA	1	2	2	5	2	3
Accuracy of single molecular biomarkers in gingival crevicular fluid for the diagnosis of periodontitis: A systematic review and meta-analysis	2019	60	Spain	6	6	29	Journal of Clinical Periodontology	6.7	Periodontics	Diagnostic Test Accuracy	19	1	2	1	1	1	Quality assessment of diagnostic accuracy studies tool (QUADAS-2)	NA	NA	1	2	1	1	2	1
Relationship of programmed death ligand-1 expression with clinicopathological features and prognosis in patients with oral squamous cell carcinoma: A meta-analysis	2020	16	China	4	1	1	Archives of Oral Biology	3	Oral and Maxillofacial Pathology	Prognosis	23	1	5	2	2	1	Newcastle Ottawa scale	NA	NA	1	2	2	5	2	1
Validity of micro-CT for in vitro caries detection: A systematic review and meta-analysis	2020	14	Brazil	7	18	36	Dentomaxillofacial Radiology	3.3	Oral and Maxillofacial Radiology	Diagnostic Test Accuracy	12	2	4	2	2	1	Quality assessment of diagnostic accuracy studies tool (QUADAS-2)	NA	NA	1	2	1	1	2	1
The diagnostic role of ultrasonography, computed tomography, magnetic resonance imaging, positron emission tomography/computed tomography, and real-time elastography in the differentiation of benign and malignant salivary gland tumors: a meta-analysis	2019	28	China	3	4	14	Oral Surgery, Oral Medicine, Oral Pathology and Oral Radiology	1.6	Oral and Maxillofacial Radiology	Diagnostic Test Accuracy	38	2	2	2	2	1	Quality assessment of diagnostic accuracy studies tool (QUADAS-2)	NA	NA	1	2	2	5	2	3
Prevalence of malocclusion in Chinese schoolchildren from 1991 to 2018: A systematic review and meta-analysis	2020	42	China	5	3	12	International Journal of Paediatric Dentistry	3.8	Orthodontics	Prevalence	37	1	2	1	1	1	Strengthening the reporting of observational studies in epidemiology (STROBE)	NA	NA	1	2	2	5	UNCLEAR	3
Performance of different imaging techniques in the diagnosis of head and neck cancer mandibular invasion: A systematic review and meta-analysis	2018	17	China	9	6	29	Oral Oncology	4.8	Oral and Maxillofacial Radiology	Diagnostic Test Accuracy	49	1	2	2	2	1	Quality assessment of diagnostic accuracy studies tool (QUADAS-2)	NA	NA	1	2	2	5	2	1
Association between epilepsy and oral maxillofacial trauma: A systematic review and meta-analysis	2019	16	Brazil	5	16	11	Special Care in Dentistry	1.4	Oral and Maxillofacial Surgery	Risk Factor	30	1	5	1	1	1	Newcastle Ottawa scale	NA	NA	1	2	1	4	UNCLEAR	3
Prevalence of odontogenic cysts and tumors associated with impacted third molars: A systematic review and meta-analysis	2019	45	Brazil	5	12	17	Journal of Cranio-Maxillofacial Surgery	3.1	Oral and Maxillofacial Pathology	Prevalence	16	1	2	1	1	1	Joanna Briggs Institute Critical Appraisal Checklist	NA	NA	1	2	2	5	2	1
Is there a higher prevalence of tinnitus in patients with temporomandibular disorders? A systematic review and meta-analysis	2019	40	Spain	5	1	13	Journal of Oral Rehabilitation	2.9	Prosthodontics	Prevalence	5	1	4	2	2	1	Joanna Briggs Institute Critical Appraisal Checklist	NA	NA	1	2	2	5	UNCLEAR	3
Diagnostic value of ultrasonography for the detection of disc displacements in the temporomandibular joint: a systematic review and meta-analysis	2018	28	Netherlands	5	18	58	Clinical Oral Investigations	3.4	Prosthodontics	Diagnostic Test Accuracy	16	1	2	2	2	1	Quality assessment of diagnostic accuracy studies tool (QUADAS-2)	NA	NA	1	2	2	5	2	1
Diagnostic accuracy of panoramic radiography in the detection of calcified carotid artery atheroma: a meta-analysis	2018	26	Brazil	6	6	27	Clinical Oral Investigations	3.4	Oral and Maxillofacial Radiology	Diagnostic Test Accuracy	12	1	5	1	1	1	Quality assessment of diagnostic accuracy studies tool (QUADAS-2)	NA	NA	1	2	2	5	2	1
Third Molar and Their Relationship with Caries on the Distal Surface of Second Molar: A Meta-analysis	2018	32	Brazil	6	8	16	Journal of Maxillofacial and Oral Surgery	0.9	Oral and Maxillofacial Surgery	Prevalence	15	2	2	1	1	1	Newcastle Ottawa scale	NA	NA	1	2	1	1	UNCLEAR	3
Prevalence of apical periodontitis in different communities: A meta-analysis	2018	3	Iran	6	3	14	Iranian Endodontic Journal	0.34	Endodontics	Prevalence	77	1	4	1	1	2	NO INFO PROVIDED	NA	NA	0	5	5	5	NA	5
Meta-analysis of the prognostic value of the neutrophil-to-lymphocyte ratio in oral squamous cell carcinoma	2018	26	China	7	2	9	Journal of Oral Pathology and Medicine	3.3	Oral and Maxillofacial Pathology	Prognosis	10	1	2	2	2	1	Newcastle Ottawa scale	NA	NA	1	2	2	5	2	1
World traumatic dental injury prevalence and incidence, a meta-analysis—One billion living people have had traumatic dental injuries	2018	536	Italy	3	26	42	Dental Traumatology	2.5	Endodontics	Incidence	152	1	4	2	2	1	Newcastle Ottawa scale	NA	NA	1	2	1	4	UNCLEAR	3
To what extent are impacted canines associated with root resorption of the adjacent tooth?: A systematic review with meta-analysis	2018	48	Brazil	6	6	27	Journal of the American Dental Association	3.9	Oral and Maxillofacial Radiology	Risk Factor	18	1	5	1	1	1	Meta-Analysis of Statistics Assessment and Review instrument (MAStARI)	NA	NA	1	2	2	5	2	1
Association between developmental defects of enamel and celiac disease: A meta-analysis	2018	42	Brazil	6	5	16	Archives of Oral Biology	3	Oral and Maxillofacial Pathology	Prevalence	45	1	5	1	1	1	Newcastle Ottawa scale	NA	NA	1	2	1	4	UNCLEAR	3
Diagnostic Accuracy of 5 Dental Pulp Tests: A Systematic Review and Meta-analysis	2018	142	USA	2	3	20	Journal of Endodontics	4.2	Endodontics	Diagnostic Test Accuracy	28	1	4	2	2	1	Quality assessment of diagnostic accuracy studies tool (QUADAS-2)	NA	NA	1	2	1	4	UNCLEAR	3
A systematic review and meta-analysis of epidemiologic observational evidence on the effect of periodontitis on diabetes An update of the EFP-AAP review	2018	345	Italy	4	41	16	Journal of Clinical Periodontology	6.7	Periodontics	Incidence	20	1	2	2	2	1	Newcastle Ottawa scale	NA	NA	1	2	2	5	UNCLEAR	3
Diagnostic ultrasound assessment of temporomandibular joints: A systematic review and meta-analysis	2019	23	Canada	6	9	54	Dentomaxillofacial Radiology	3.3	Prosthodontics	Diagnostic Test Accuracy	28	1	4	1	1	1	Quality assessment of diagnostic accuracy studies tool (QUADAS-2)	NA	NA	1	2	2	5	2	1
Gender differences in temporomandibular disorders in adult populational studies: A systematic review and meta-analysis	2018	298	Brazil	5	2	15	Journal of Oral Rehabilitation	2.9	Prosthodontics	Prevalence	5	1	4	1	1	1	Newcastle Ottawa scale	NA	NA	1	2	2	5	2	1
Predictive Prognostic Value of Tissue-Based MicroRNA Expression in Oral Squamous Cell Carcinoma: A Systematic Review and Meta-analysis	2018	70	Italy	6	32	60	Journal of Dental Research	7.6	Oral and Maxillofacial Pathology	Prognosis	15	1	5	2	2	1	Newcastle Ottawa scale	NA	NA	1	2	2	5	UNCLEAR	3
Prevalence of posterior disc displacement of the temporomandibular joint in patients with temporomandibular disorders: Systematic review and meta-analyses	2018	13	Japan	6	7	32	Journal of Oral and Facial Pain and Headache	1.87	Prosthodontics	Prevalence	21	2	4	2	2	1	Joanna Briggs Institute Critical Appraisal Checklist	NA	NA	1	2	2	5	2	3
Association of sleep bruxism with ceramic restoration failure: A systematic review and meta-analysis	2018	41	Brazil	8	12	36	Journal of Prosthetic Dentistry	4.6	Prosthodontics	Risk Factor	8	2	4	1	1	1	Meta-Analysis of Statistics Assessment and Review instrument (MAStARI)	NA	NA	1	2	2	5	3	1
Root caries incidence and increment in the population – A systematic review, meta-analysis and meta-regression of longitudinal studies	2018	37	Australia	5	12	25	Journal of Dentistry	4.4	dental public health	Incidence	20	1	5	2	2	1	Meta-Analysis of Statistics Assessment and Review instrument (MAStARI)	NA	NA	1	2	2	5	2	1
Bicycle helmets are protective against facial injuries, including facial fractures: a meta-analysis	2018	29	United Kingdom	4	7	13	International Journal of Oral and Maxillofacial Surgery	2.4	Oral and Maxillofacial Surgery	Incidence	9	1	5	2	2	1	RevMan bias assessment tool	NA	NA	1	2	2	5	2	3
Prevalence of oral potentially malignant disorders: A systematic review and meta-analysis	2018	305	Brazil	7	12	17	Journal of Oral Pathology and Medicine	3.3	Oral and Maxillofacial Pathology	Prevalence	22	2	4	1	1	1	Joanna Briggs Institute Critical Appraisal Checklist	NA	NA	1	2	2	5	2	1
Are hypomineralised lesions on second primary molars (HSPM) a predictive sign of molar incisor hypomineralisation (MIH)? A systematic review and a meta-analysis	2018	103	France	6	8	9	Journal of Dentistry	4.4	Pediatric Dentistry	Prevalence	5	2	4	2	2	1	Newcastle Ottawa scale	NA	NA	1	2	1	1	2	3
Impact of traumatic dental injuries on quality of life in preschoolers and schoolchildren: A systematic review and meta-analysis	2018	95	Chile	7	16	55	Community Dentistry and Oral Epidemiology	2.3	Pediatric Dentistry	Risk Factor	26	1	2	2	2	1	Effective Public Health Practice Project's (EPHPP) Quality Assessment Tool for Quantitative Studies	NA	NA	1	2	2	5	2	3
Imaging aspects of the mandibular incisive canal: A PROSPERO-registered systematic review and meta-analysis of cone beam computed tomography studies	2019	14	Brazil	7	5	14	International Journal of Oral and Maxillofacial Implants	2	Oral and Maxillofacial Radiology	Prevalence	25	1	2	1	1	1	Meta-Analysis of Statistics Assessment and Review instrument (MAStARI)	NA	NA	1	2	2	5	2	1
The epidemiology of oral human papillomavirus infection in healthy populations: A systematic review and meta-analysis	2018	100	USA	8	24	27	Oral Oncology	4.8	Oral and Maxillofacial Pathology	Prevalence	66	1	2	2	2	1	National Institute of Health Quality Assessement Tool for Observational Cohort and Cross-Sectional Studies	NA	NA	1	2	2	5	2	1
Comparison between magnetic resonance and computed tomography in detecting mandibular invasion in oral cancer: A systematic review and diagnostic meta-analysis: MRI x CT in mandibular invasion	2018	14	Brazil	5	2	31	Oral Oncology	4.8	Oral and Maxillofacial Radiology	Diagnostic Test Accuracy	11	1	5	2	2	1	Quality assessment of diagnostic accuracy studies tool (QUADAS-2)	NA	NA	1	2	2	5	UNCLEAR	3
Prevalence of diabetes mellitus in people clinically diagnosed with periodontitis: A systematic review and meta-analysis of epidemiologic studies	2018	77	Netherlands	3	1	2	Journal of Clinical Periodontology	6.7	Periodontics	Prevalence	27	1	1	2	2	1	The Grading of Recommendations Assessment, Development and Evaluation (GRADE) system	NA	NA	1	2	2	5	2	3
Global prevalence of dental caries in athletes with intellectual disabilities: An epidemiological systematic review and meta-analysis	2019	4	Brazil	4	1	18	Special Care in Dentistry	1.4	dental public health	Prevalence	16	1	5	1	1	1	Quality Assessment Checklist for prevalence studies (Hoy et al.)	NA	NA	1	2	1	4	2	1
Prevalence of oral mucosal disorders during pregnancy: A systematic review and meta-analysis	2019	49	Brazil	8	1	36	Journal of Oral Pathology and Medicine	3.3	Oral and Maxillofacial Pathology	Prevalence	15	1	2	1	1	1	Joanna Briggs Institute Critical Appraisal Checklist	NA	NA	1	2	2	5	2	3
The directional and non-directional associations of periodontitis with chronic kidney disease: A systematic review and meta-analysis of observational studies	2018	63	China	6	9	14	Journal of Periodontal Research	3.5	Periodontics	Risk Factor	47	1	2	1	1	1	Newcastle Ottawa scale	NA	NA	1	2	1	2	UNCLEAR	3
Prognostic value of the immunohistochemical detection of cancer-associated fibroblasts in oral cancer: A systematic review and meta-analysis	2018	73	Brazil	5	13	49	Journal of Oral Pathology and Medicine	3.3	Oral and Maxillofacial Pathology	Prognosis	20	1	2	1	1	1	Meta-Analysis of Statistics Assessment and Review instrument (MAStARI)	NA	NA	1	2	2	5	2	3
Periodontitis as a risk factor for peri-implantitis: Systematic review and meta-analysis of observational studies	2018	119	Brazil	8	7	34	Journal of Dentistry	4.4	Periodontics	Risk Factor	19	1	2	1	1	1	Newcastle Ottawa scale	NA	NA	1	2	1	4	3	1
Reliability of palatal rugoscopy for sexual dimorphism in forensic dentistry: A systematic literature review and meta-analysis	2019	23	Brazil	5	2	17	Archives of Oral Biology	3	Other	Diagnostic Test Accuracy	9	1	5	2	2	1	Joanna Briggs Institute Critical Appraisal Checklist	NA	NA	1	2	2	5	UNCLEAR	3
A systematic review and meta-analysis of primary teeth caries studies in Gulf Cooperation Council States	2018	34	United Arab Emirates	5	1	13	Saudi Dental Journal	1.8	Pediatric Dentistry	Prevalence	34	1	1	2	2	2	INFO ABOUT THE APPROACH BUT NO TOOL REPORTED	NA	NA	0	5	5	5	NA	5
Accuracy of panoramic radiography in diagnosing maxillary sinus-root relationship: A systematic review and meta-analysis	2018	24	China	6	10	19	Angle Orthodontist	3.4	Oral and Maxillofacial Radiology	Diagnostic Test Accuracy	11	2	2	2	2	1	Quality assessment of diagnostic accuracy studies tool (QUADAS-2)	NA	NA	1	2	2	5	2	1
The relationship of previous dental trauma with new cases of dental trauma. A systematic review and meta-analysis	2019	54	Brazil	5	19	37	Dental Traumatology	2.5	Endodontics	Risk Factor	5	1	2	1	1	1	Fowkes and Fulton Critical Appraisal Checklist	NA	NA	1	2	2	5	2	1
The use of mouthguards and prevalence of dento-alveolar trauma among athletes: A systematic review and meta-analysis	2019	113	Brazil	7	2	13	Dental Traumatology	2.5	Endodontics	Prevalence	14	1	4	1	1	1	Fowkes and Fulton Critical Appraisal Checklist	NA	NA	1	2	2	5	2	1
Association between geographic tongue and psoriasis: A systematic review and meta-analyses	2019	21	Spain	3	3	10	Journal of Oral Pathology and Medicine	3.3	Oral and Maxillofacial Pathology	Risk Factor	11	1	5	2	2	1	The Grading of Recommendations Assessment, Development and Evaluation (GRADE) system	NA	NA	1	2	2	5	2	3
Dental x-ray exposure is not associated with risk of meningioma: A 2019 meta-analysis	2019	2	USA	4	21	14	Quintessence International	1.9	Oral and Maxillofacial Pathology	Risk Factor	6	2	4	2	2	2	INFO ABOUT THE APPROACH BUT NO TOOL REPORTED	NA	NA	0	5	5	5	NA	5
Global and regional estimates of the prevalence of root caries – Systematic review and meta-analysis	2019	31	India	3	16	7	Saudi Dental Journal	1.8	dental public health	Prevalence	74	2	4	2	2	1	Quality Assessment Checklist for prevalence studies (Hoy et al.)	NA	NA	1	2	2	5	2	1
Prevalence of dentin hypersensitivity: Systematic review and meta-analysis	2019	4	Brazil	3	8	25	Journal of Dentistry	4.4	dental public health	Prevalence	65	1	2	2	2	1	Newcastle Ottawa scale	NA	NA	1	2	1	4	2	1
Second root and second root canal prevalence in maxillary first and second premolars assessed by cone beam computed tomography - a systematic review and meta-analysis	2019	2	Portugal	6	23	42	Revista Portuguesa de Estomatologia, Medicina Dentaria e Cirurgia Maxilofacial	0.11	Oral and Maxillofacial Radiology	Prevalence	9	1	4	1	1	1	Joanna Briggs Institute Critical Appraisal Checklist	NA	NA	1	2	2	5	2	1
Cervical vertebrae anomalies and cleft lip and palate: A systematic review and meta-analysis	2019	8	Brazil	7	2	15	Dentomaxillofacial Radiology	3.3	Oral and Maxillofacial Radiology	Risk Factor	10	2	2	1	1	1	Checklist of Hawker et al. (modified numerically by McEvoy et al.)	NA	NA	1	2	2	5	UNCLEAR	1
The prevalence of oral stage dysphagia in adults presenting with temporomandibular disorders: a systematic review and meta-analysis	2018	22	Ireland	8	5	24	Acta Odontologica Scandinavica	2	Oral and Maxillofacial Pathology	Prevalence	20	1	4	1	1	1	Downs & Black checklist	NA	NA	1	2	1	1	2	1
Prevalence of Candida Species in Endodontic Infections: Systematic Review and Meta-analysis	2018	62	Italy	5	11	29	Journal of Endodontics	4.2	Endodontics	Prevalence	57	1	4	1	1	1	Joanna Briggs Institute Critical Appraisal Checklist	NA	NA	1	2	1	1	2	1
Malocclusions in young children: Does breast-feeding really reduce the risk? A systematic review and meta-analysis	2017	68	Australia	3	12	13	Journal of the American Dental Association	3.9	Orthodontics	Etiology	7	1	4	1	2	1	Joanna Briggs Institute Critical Appraisal Checklist	NA	NA	1	2	2	5	2	1
Hepatitis C virus infections in oral lichen planus: a systematic review and meta-analysis	2016	141	Saudi Arabia	5	14	5	Australian Dental Journal	2.1	Oral and Maxillofacial Pathology	Etiology	18	2	4	2	2	2	NO INFO PROVIDED	NA	NA	0	5	5	5	NA	5
Adjuncts for the evaluation of potentially malignant disorders in the oral cavity: Diagnostic test accuracy systematic review and meta-analysis—a report of the American Dental Association	2017	82	USA	17	53	38	Journal of the American Dental Association	3.9	Oral and Maxillofacial Pathology	Diagnostic Test Accuracy	9	2	2	2	2	1	The Assessing the Methodological Quality of Systematic Reviews tool	NA	NA	1	2	2	5	UNCLEAR	3
Systematic review and meta-analysis of the birth prevalence of orofacial clefts in low- and middle-income countries	2017	99	United Kingdom	7	8	45	Cleft Palate-Craniofacial Journal	1.92	Oral and Maxillofacial Pathology	Prevalence	28	2	5	2	2	2	INFO ABOUT THE APPROACH BUT NO TOOL REPORTED	NA	NA	0	5	5	5	NA	5
Precision of cone beam CT to assess periodontal bone defects: A systematic review and meta-analysis	2018	38	Brazil	5	4	10	Dentomaxillofacial Radiology	3.3	Oral and Maxillofacial Radiology	Diagnostic Test Accuracy	16	2	4	1	1	1	Quality assessment of diagnostic accuracy studies tool (QUADAS-2)	NA	NA	1	2	2	5	2	1
Establishing the association between nonnutritive sucking behavior and malocclusions: A systematic review and meta-analysis	2016	74	Australia	2	12	25	Journal of the American Dental Association	3.9	Orthodontics	Risk Factor	15	1	4	1	2	1	Joanna Briggs Institute Critical Appraisal Checklist	NA	NA	1	2	2	5	2	1
Extracapsular spread in head and neck squamous cell carcinoma: A systematic review and meta-analysis	2016	188	Switzerland	4	8	15	Oral Oncology	4.8	Oral and Maxillofacial Pathology	Prognosis	13	1	2	2	2	1	Methodological Index for non-randomized Studies (MINORS)	NA	NA	1	2	2	5	UNCLEAR	3
Systematic review and meta-analysis to determine the proportion of maxillofacial trauma resulting from different etiologies among children and adolescents	2017	29	Brazil	5	8	18	Oral and Maxillofacial Surgery	1.8	Oral and Maxillofacial Surgery	Prevalence	27	1	2	2	2	1	Newcastle Ottawa scale	NA	NA	1	2	1	2	2	3
Host-derived salivary biomarkers in diagnosing periodontal disease: Systematic review and meta-analysis	2016	63	Brazil	6	8	36	Journal of Clinical Periodontology	6.7	Periodontics	Diagnostic Test Accuracy	4	1	5	1	1	1	Quality assessment of diagnostic accuracy studies tool (QUADAS-2)	NA	NA	1	2	2	5	2	1
Incidence of early childhood caries: A systematic review and meta-analysis	2017	48	USA	3	46	19	Journal of investigative and clinical dentistry	0.57	Pediatric Dentistry	Incidence	5	2	4	2	2	1	Critical Appraisal Skills Programme (CASP)	NA	NA	1	2	2	5	UNCLEAR	3
Maternal biomarkers of methylation status and non-syndromic orofacial cleft risk: a meta-analysis	2016	31	Chile	4	19	13	International Journal of Oral and Maxillofacial Surgery	2.4	Oral and Maxillofacial Pathology	Risk Factor	12	1	5	2	2	1	Newcastle Ottawa scale	NA	NA	1	2	2	5	UNCLEAR	3
Detection accuracy of root fractures in cone-beam computed tomography images: A systematic review and meta-analysis	2016	42	China	3	7	20	International Endodontic Journal	5	Endodontics	Diagnostic Test Accuracy	12	1	4	2	2	1	Quality assessment of diagnostic accuracy studies tool (QUADAS-2)	NA	NA	1	2	2	5	2	1
Systematic review and meta‑analysis of the prevalence of molar‑incisor hypomineralization	2017	18	India	3	16	6	Journal of International Oral Health	0.7	Pediatric Dentistry	Prevalence	68	1	5	2	2	1	Quality Assessment Checklist for prevalence studies (Hoy et al.)	NA	NA	1	2	1	4	2	1
Is p16-positive oropharyngeal squamous cell carcinoma associated with favorable prognosis? A systematic review and meta-analysis	2016	115	USA	6	31	29	Oral Oncology	4.8	Oral and Maxillofacial Pathology	Prognosis	18	1	4	2	2	1	Critical Appraisal of Prognosis Studies	NA	NA	1	2	2	5	2	1
Validity of different tools to assess sleep bruxism: a meta-analysis	2017	90	Brazil	8	2	54	Journal of Oral Rehabilitation	2.9	Prosthodontics	Diagnostic Test Accuracy	8	1	5	1	1	1	Quality assessment of diagnostic accuracy studies tool (QUADAS-2)	NA	NA	1	2	2	5	2	1
Prevalence and patterns of permanent tooth agenesis in individuals with Down syndrome: a meta-analysis	2016	45	Switzerland	2	5	18	European journal of oral sciences	1.9	Oral and Maxillofacial Pathology	Prevalence	13	2	4	2	2	1	Quality assessment based on modified criteria of Loney et al.	NA	NA	1	2	2	5	UNCLEAR	3
A systematic review and meta-Analysis of school children's caries studies in gulf cooperation council states	2017	34	United Arab Emirates	5	1	13	Journal of International Society of Preventive and Community Dentistry	1.1	Pediatric Dentistry	Prevalence	22	1	5	1	2	2	NO INFO PROVIDED	NA	NA	0	5	5	5	NA	5
Role of Cone-beam Computed Tomography in Diagnosis of Vertical Root Fractures: A Systematic Review and Meta-analysis	2016	143	India	6	15	1	Journal of Endodontics	4.2	Endodontics	Diagnostic Test Accuracy	11	1	4	2	2	1	Quality assessment of diagnostic accuracy studies tool (QUADAS-2)	NA	NA	1	2	2	5	1	3
Accuracy and reproducibility of dental measurements on tomographic digital models: A systematic review and meta-analysis	2017	44	Brazil	6	3	7	Dentomaxillofacial Radiology	3.3	Oral and Maxillofacial Radiology	Diagnostic Test Accuracy	5	2	4	1	1	1	Quality assessment of diagnostic accuracy studies tool (QUADAS-2)	NA	NA	1	2	2	5	2	3
Cone-beam computed tomography versus periapical radiograph for diagnosing external root resorption: A systematic review and meta-analysis	2017	106	China	6	15	38	Angle Orthodontist	3.4	Oral and Maxillofacial Radiology	Diagnostic Test Accuracy	15	2	4	2	2	1	Quality assessment of diagnostic accuracy studies tool (QUADAS-2)	NA	NA	1	2	1	1	UNCLEAR	3
Prevalence and nature of fungi in root canal infections: a systematic review and meta-analysis	2017	63	Netherlands	3	8	17	International Endodontic Journal	5	Endodontics	Prevalence	54	1	4	2	2	1	Joanna Briggs Institute Critical Appraisal Checklist	NA	NA	1	2	2	5	UNCLEAR	3
Diagnostic validity of clinical protocols to assess temporomandibular disk displacement disorders: a meta-analysis	2016	38	Brazil	8	9	27	Oral Surgery, Oral Medicine, Oral Pathology and Oral Radiology	1.6	Prosthodontics	Diagnostic Test Accuracy	10	2	4	1	1	1	Quality assessment of diagnostic accuracy studies tool (QUADAS-2)	NA	NA	1	2	2	5	3	1
Oral health status of children and young adults with autism spectrum disorders: systematic review and meta-analysis	2017	169	Brazil	9	2	17	International Journal of Paediatric Dentistry	3.8	Pediatric Dentistry	Prevalence	7	1	4	1	1	1	Newcastle Ottawa scale	NA	NA	1	2	1	4	2	1
Digital imaging capability for caries detection: A meta-analysis	2016	8	Canada	8	2	19	JDR Clinical and Translational Research	3	oral and maxillofacial radiology	Diagnostic Test Accuracy	6	1	5	1	1	1	Quality assessment of diagnostic accuracy studies tool (QUADAS-2)	NA	NA	1	2	2	5	2	1
Radiographicdiagnosis of root fractures: A systematic review, meta-analyses and sources of heterogeneity	2017	70	Brazil	4	5	26	Dentomaxillofacial Radiology	3.3	Oral and Maxillofacial Radiology	Diagnostic Test Accuracy	47	2	4	1	1	1	Quality assessment of diagnostic accuracy studies tool (QUADAS-2)	NA	NA	1	2	2	5	2	3
Permanent tooth agenesis in individuals with non-syndromic Robin sequence: a systematic review and meta-analysis	2017	12	Switzerland	3	18	16	Orthodontics and Craniofacial Research	3.1	Oral and Maxillofacial Pathology	Prevalence	3	2	4	2	2	1	Quality assessment based on modified criteria of Loney et al.	NA	NA	1	2	1	4	UNCLEAR	3
Oral candidiasis among African human immunodeficiency virus-infected individuals: 10 years of systematic review and meta-analysis from sub-Saharan Africa	2017	65	Germany	6	17	34	Journal of Oral Microbiology	4.5	Oral and Maxillofacial Pathology	Risk Factor	13	1	3	2	2	2	NO INFO PROVIDED	NA	NA	0	5	5	5	NA	5
Systematic review and meta-analysis of randomised controlled trials on the effectiveness of school-based dental screening versus no screening on improving oral health in children	2017	29	United Kingdom	5	10	66	Journal of Dentistry	4.4	Pediatric Dentistry	Diagnostic Test Accuracy	5	2	5	1	1	1	Cochrane risk-of-bias tool	NA	NA	1	2	2	5	UNCLEAR	3
Salivary and serum levels of tumor necrosis factor-alpha in oral lichen planus: a systematic review and meta-analysis study	2017	39	Iran	5	15	18	Oral Surgery, Oral Medicine, Oral Pathology and Oral Radiology	1.6	Oral and Maxillofacial Pathology	Prevalence	12	2	4	2	2	1	Newcastle Ottawa scale	NA	NA	1	2	2	5	2	1
Systematic review and meta-analysis of congenitally missing permanent dentition: Sex dimorphism, occurrence patterns, associated factors and biasing factors	2016	33	Iran	2	23	2	International orthodontics	1.5	Oral and Maxillofacial Pathology	Prevalence	74	1	4	2	2	2	INFO ABOUT THE APPROACH BUT NO TOOL REPORTED	NA	NA	0	5	5	5	NA	5
Are people with an orofacial cleft at a higher risk of dental caries? A systematic review and meta-analysis	2017	77	United Kingdom	6	3	81	British Dental Journal	2.6	Oral and Maxillofacial Pathology	Risk Factor	24	2	2	1	1	1	Standardised checklist from a previous systematic review of the methods for assessing caries experience in epidemiological surveys	NA	NA	1	2	2	5	2	1
Prevalence of clinical signs of intra-articular temporomandibular disorders in children and adolescents A systematic review and meta-analysis	2016	123	Brazil	7	1	36	Journal of the American Dental Association	3.9	Prosthodontics	Prevalence	11	2	4	1	1	1	A new instrument for assessing the quality of studies on prevalence	NA	NA	1	1	2	5	UNCLEAR	3
Effect of toothbrushing frequency on incidence and increment of dental caries: A systematic review and meta-analysis	2016	354	Australia	3	32	64	Journal of Dental Research	7.6	dental public health	Incidence	33	1	5	2	2	1	Quality Assessment tool for quantitative studies developed by the Effective Public Health Practice Project (EPHPP 2010)	NA	NA	1	2	2	5	2	1
Validity of self-reported Periodontal disease: A systematic review and meta-analysis	2016	130	United Kingdom	4	2	44	Journal of Periodontology	4.3	Periodontics	Diagnostic Test Accuracy	11	1	5	1	1	1	Quality assessment of diagnostic accuracy studies tool (QUADAS-2)	A measurement tool to assess the methodological quality of systematic reviews	NA	2	2	2	5	UNCLEAR	3
Prevalence of orthodontic treatment need in permanent dentition of Iranian population: A systematic review and meta analysis of observational studies	2018	39	Iran	3	12	9	Dental Research Journal	0.32	Orthodontics	Prevalence	24	1	2	2	2	1	Strengthening the reporting of observational studies in epidemiology (STROBE)	NA	NA	1	2	1	4	2	1
The pterygoalar bar: A meta-analysis of its prevalence, morphology and morphometry	2017	9	Poland	9	19	19	Journal of Cranio-Maxillofacial Surgery	3.1	Oral and Maxillofacial Surgery	Prevalence	25	1	5	2	2	2	INFO ABOUT THE APPROACH BUT NO TOOL REPORTED	NA	NA	0	5	5	5	NA	5
Diagnostic accuracy of cone-beam computed tomography and conventional radiography on apical periodontitis: A systematic review and meta-analysis	2016	224	Brazil	8	11	36	Journal of Endodontics	4.2	Endodontics	Diagnostic Test Accuracy	9	1	4	1	1	1	Quality assessment of diagnostic accuracy studies tool (QUADAS-2)	NA	NA	1	2	2	5	2	1
Prevalence of otologic signs and symptoms in adult patients with temporomandibular disorders: a systematic review and meta-analysis	2017	66	Brazil	7	14	36	Clinical Oral Investigations	3.4	Prosthodontics	Prevalence	8	1	5	1	1	1	Joanna Briggs Institute Critical Appraisal Checklist	NA	NA	1	2	2	5	2	1
Enamel defects and aphthous stomatitis in celiac and healthy subjects: Systematic review and meta-analysis of controlled studies	2017	47	Italy	5	40	52	Journal of Dentistry	4.4	Oral and Maxillofacial Pathology	Risk Factor	34	1	5	1	1	1	INFO ABOUT THE APPROACH BUT NO TOOL REPORTED	NA	NA	1	2	2	5	2	1
Malignant transformation of oral lichen planus and oral lichenoid lesions: A meta-analysis of 20095 patient data	2017	322	Egypt	8	5	3	Oral Oncology	4.8	Oral and Maxillofacial Pathology	Risk Factor	57	1	5	2	2	1	Newcastle Ottawa scale	NA	NA	1	2	1	1	2	3
Prevalence of malocclusion among Iranian children: A systematic review and meta-Analysis	2016	11	Iran	6	29	44	Dental Research Journal	0.32	Orthodontics	Prevalence	25	1	5	2	2	1	Strengthening the reporting of observational studies in epidemiology (STROBE)	NA	NA	1	2	2	5	UNCLEAR	3
Diagnostic accuracy of CBCT for tooth fractures: A meta-analysis	2014	64	China	7	24	25	Journal of Dentistry	4.4	Oral and Maxillofacial Radiology	Diagnostic Test Accuracy	12	2	4	2	2	1	Quality assessment of diagnostic accuracy studies tool (QUADAS-2)	NA	NA	1	2	2	5	2	1
Dental caries in arab league countries: A systematic review and meta-analysis	2014	37	Saudi Arabia	1	11		International Dental Journal	3.3	dental public health	Prevalence	35	1	4	2	2	2	NO INFO PROVIDED	NA	NA	0	5	5	5	NA	5
Periodontal health status and bacteraemia from daily oral activities: Systematic review/meta-analysis	2012	328	Spain	5	29	62	Journal of Clinical Periodontology	6.7	Periodontics	Prevalence	12	1	2	2	2	1	INFO ABOUT THE APPROACH BUT NO TOOL REPORTED	NA	NA	1	2	2	5	UNCLEAR	3
Hepatitis C virus infection and lichen planus: A systematic review with meta-analysis	2010	279	United Kingdom	3	40	48	Oral Diseases	3.8	Oral and Maxillofacial Pathology	Risk Factor	18	2	4	2	2	1	INFO ABOUT THE APPROACH BUT NO TOOL REPORTED	NA	NA	1	2	2	5	UNCLEAR	3
The relationship between unspecific s-IgA and dental caries: A systematic review and meta-analysis	2014	53	Greece	6	20	37	Journal of Dentistry	4.4	Oral and Maxillofacial Pathology	Risk Factor	14	2	4	1	1	1	Fowkes and Fulton Critical Appraisal Checklist	NA	NA	1	2	2	5	2	1
Meta-analysis of treatment need for temporomandibular disorders in adult nonpatients	2008	208	Germany	5	2	49	Journal of Orofacial Pain	2.82	Prosthodontics	Prevalence	17	2	4	2	2	1	Downs & Black checklist	Checklist designed by Crombie	NA	2	2	2	5	UNCLEAR	3
Diagnostic properties of ultrasound of major salivary glands in Sjögren's syndrome: A meta-analysis	2015	95	Netherlands	6	22	52	Oral Diseases	3.8	Oral and Maxillofacial Pathology	Diagnostic Test Accuracy	37	1	5	2	2	1	Quality assessment of diagnostic accuracy studies tool (QUADAS-2)	NA	NA	1	2	2	5	2	1
Meta-analysis of two computer-assisted screening methods for diagnosing oral precancer and cancer	2015	20	China	5	7	23	Oral Oncology	4.8	Oral and Maxillofacial Pathology	Diagnostic Test Accuracy	24	1	2	2	2	1	Quality assessment of diagnostic accuracy studies tool (QUADAS-2)	NA	NA	1	2	2	5	1	3
The diagnostic value of high-resolution ultrasonography for the detection of anterior disc displacement of the temporomandibular joint: A meta-analysis employing the HSROC statistical model	2015	35	China	7	1	2	International Journal of Oral and Maxillofacial Surgery	2.4	Prosthodontics	Diagnostic Test Accuracy	11	1	2	2	2	1	Quality assessment of diagnostic accuracy studies tool (QUADAS-2)	NA	NA	1	2	2	5	UNCLEAR	3
Visual inspection for caries detection: A systematic review and meta-analysis	2015	216	Brazil	8	16	40	Journal of Dental Research	7.6	dental public health	Diagnostic Test Accuracy	102	2	2	1	1	1	Quality assessment of diagnostic accuracy studies tool (QUADAS-2)	NA	NA	1	2	2	5	2	3
Prevalence, location and morphology of maxillary sinus septa: Systematic review and meta-analysis	2012	174	Austria	6	22	26	Journal of Clinical Periodontology	6.7	Oral and Maxillofacial Radiology	Prevalence	35	1	5	2	2	1	Newcastle Ottawa scale	NA	NA	1	2	2	5	UNCLEAR	3
Bone scintigraphy as a diagnostic method in unilateral hyperactivity of the mandibular condyles: A review and meta-analysis of the literature	2011	130	Netherlands	4	9	30	International Journal of Oral and Maxillofacial Surgery	2.4	Prosthodontics	Diagnostic Test Accuracy	15	1	5	2	2	2	NO INFO PROVIDED	NA	NA	0	5	5	5	NA	5
Parental age as a risk factor for non-syndromic oral clefts: A meta-analysis	2012	131	Brazil	4	7	31	Journal of Dentistry	4.4	Oral and Maxillofacial Pathology	Risk Factor	80	2	4	2	2	1	Strengthening the reporting of observational studies in epidemiology (STROBE)	NA	NA	1	2	2	5	UNCLEAR	3
Is weight gain associated with the incidence of periodontitis? A systematic review and meta-analysis	2015	159	Brazil	7	31	52	Journal of Clinical Periodontology	6.7	Periodontics	Risk Factor	5	1	5	2	2	1	Newcastle Ottawa scale	NA	NA	1	2	2	5	2	1
Promoter hypermethylation patterns of P16, DAPK and MGMT in Oral Squamous Cell Carcinoma: A systematic review and meta-analysis	2014	36	India	6	9	13	Indian Journal of Dental Research	1.1	Oral and Maxillofacial Pathology	Prevalence	16	1	5	2	2	2	NO INFO PROVIDED	NA	NA	0	5	5	5	NA	5
Detection of the posterior superior alveolar artery in the lateral sinus wall using computed tomography/cone beam computed tomography: A prevalence meta-analysis study and systematic review	2015	56	Spain	6	23	29	International Journal of Oral and Maxillofacial Surgery	2.4	Oral and Maxillofacial Radiology	Prevalence	10	1	5	2	2	1	Strengthening the reporting of observational studies in epidemiology (STROBE)	NA	NA	1	2	1	4	2	1
Socioeconomic inequality and caries: A systematic review and meta-analysis	2015	840	Germany	6	65	44	Journal of Dental Research	7.6	dental public health	Risk Factor	155	1	2	1	1	1	Newcastle Ottawa scale	NA	NA	1	2	1	4	UNCLEAR	3
Emission computed tomography for the diagnosis of mandibular invasion by head and neck cancers: A systematic review and meta-analysis	2015	13	China	6	29	34	Journal of Oral and Maxillofacial Surgery	1.9	Oral and Maxillofacial Radiology	Diagnostic Test Accuracy	17	2	2	2	2	1	Quality assessment of diagnostic accuracy studies tool (QUADAS-2)	NA	NA	1	2	1	1	2	3
Association between chronic periodontal disease and obesity: A systematic review and meta-analysis	2010	667	USA	2	26	1	Journal of Periodontology	4.3	Periodontics	Risk Factor	57	1	4	2	2	1	INFO ABOUT THE APPROACH BUT NO TOOL REPORTED	NA	NA	1	2	2	5	2	1
Radiographic caries detection: A systematic review and meta-analysis	2015	233	Germany	3	65	44	Journal of Dentistry	4.4	Oral and Maxillofacial Radiology	Diagnostic Test Accuracy	117	2	2	2	2	1	Quality assessment of diagnostic accuracy studies tool (QUADAS-2)	NA	NA	1	2	2	5	UNCLEAR	3
Maté drinking and oral and oro-pharyngeal cancer: A systematic review and meta-analysis	2010	63	USA	3	34	70	Oral Oncology	4.8	Oral and Maxillofacial Pathology	Risk Factor	4	1	2	2	2	1	INFO ABOUT THE APPROACH BUT NO TOOL REPORTED	NA	NA	1	2	2	5	2	3
Type 2 diabetes mellitus and risk of oral cancer and precancerous lesions: A meta-analysis of observational studies	2015	87	China	4	2	2	Oral Oncology	4.8	Oral and Maxillofacial Pathology	Risk Factor	17	1	5	2	2	1	Newcastle Ottawa scale	NA	NA	1	2	2	5	2	3
Diagnostic tools used to predict the prevalence of supernumerary teeth: A meta-analysis	2012	61	Australia	3	16	42	Dentomaxillofacial Radiology	3.3	Oral and Maxillofacial Radiology	Prevalence	14	2	4	2	2	2	NO INFO PROVIDED	NA	NA	0	5	5	5	NA	5
Association between recurrent aphthous stomatitis and Helicobacter pylori infection: A meta-analysis	2014	44	China	3	8	40	Clinical Oral Investigations	3.4	Oral and Maxillofacial Pathology	Etiology	7	1	2	2	2	1	Newcastle Ottawa scale	NA	NA	1	2	2	5	UNCLEAR	3
Sentinel node biopsy for squamous cell carcinoma of the oral cavity and oropharynx: A diagnostic meta-analysis	2013	211	Netherlands	5	11	66	Oral Oncology	4.8	Oral and Maxillofacial Pathology	Diagnostic Test Accuracy	21	1	4	2	2	1	Quality assessment of diagnostic accuracy studies tool (QUADAS-2)	NA	NA	1	2	2	5	UNCLEAR	3
Global Burden of Severe Tooth Loss: A Systematic Review and Meta-analysis	2014	728	United Kingdom	6	63	66	Journal of Dental Research	7.6	dental public health	Prevalence	68	1	2	2	2	1	Quality assessment based on modified criteria of Loney et al.	NA	NA	1	2	1	2	UNCLEAR	3
Caries prevalence in non-syndromic patients with cleft lip and/or palate: A meta-analysis	2013	83	Canada	3	18	9	Caries Research	4.2	Oral and Maxillofacial Pathology	Prevalence	7	1	4	2	2	1	Checklist proposed by Agbaje et al.	NA	NA	1	2	2	5	UNCLEAR	3
Trends and associated factors in prevalence of dental trauma in Latin America and Caribbean: A systematic review and meta-analysis	2014	83	Brazil	5	6	10	Community Dentistry and Oral Epidemiology	2.3	Endodontics	Prevalence	24	2	4	2	2	2	NO INFO PROVIDED	NA	NA	0	5	5	5	NA	5
Ultrasonography for detection of disc displacement of temporomandibular joint: A systematic review and meta-analysis	2012	65	China	6	29	34	Journal of Oral and Maxillofacial Surgery	1.9	Prosthodontics	Diagnostic Test Accuracy	15	1	2	2	2	1	Quality assessment of diagnostic accuracy studies tool (QUADAS-2)	Cochrane Handbook for Systematic Reviews for Diagnostic Test Accuracy Version 1.1.0	NA	2	2	2	5	UNCLEAR	3
Host genetic susceptibility to oral cancer: Evidence from meta-analyses and pooled analyses	2014	15	China	8	13	55	Oral Diseases	3.8	Oral and Maxillofacial Pathology	Risk Factor	14	2	2	2	2	2	NO INFO PROVIDED	NA	NA	0	5	5	5	NA	5
Human papillomavirus related head and neck cancer survival: A systematic review and meta-analysis	2012	489	United Kingdom	6	15	36	Oral Oncology	4.8	Oral and Maxillofacial Pathology	Prognosis	42	1	2	2	2	2	NO INFO PROVIDED	NA	NA	0	5	5	5	NA	5
Is diagnostic delay related to advanced-stage oral cancer? A meta-analysis	2009	229	Spain	5	5	32	European Journal of Oral Sciences	1.9	Oral and Maxillofacial Pathology	Risk Factor	9	1	2	2	2	1	Meta-analysis Of Observational Studies in Epidemiology (MOOSE)	NA	NA	1	2	2	5	2	1
Periodontal disease as a risk factor for adverse pregnancy outcomes: A systematic review and meta-analysis of case-control studies	2012	154	Italy	5	27	56	Odontology	2.5	Periodontics	Risk Factor	17	2	4	2	2	2	INFO ABOUT THE APPROACH BUT NO TOOL REPORTED	NA	NA	0	5	5	5	NA	5
Diagnostic capability of salivary biomarkers in the assessment of head and neck cancer: A systematic review and meta-analysis	2015	60	Brazil	6	32	36	Oral Oncology	4.8	Oral and Maxillofacial Pathology	Diagnostic Test Accuracy	15	1	5	1	1	1	Quality assessment of diagnostic accuracy studies tool (QUADAS-2)	NA	NA	1	2	2	5	2	1
Anatomical variations of mandibular canal detected by panoramic radiography and CT: A systematic review and meta-analysis	2015	117	Brazil	7	4	10	Dentomaxillofacial Radiology	3.3	Oral and Maxillofacial Radiology	Prevalence	15	2	4	1	1	1	Meta-Analysis of Statistics Assessment and Review instrument (MAStARI)	NA	NA	1	2	2	5	2	1
The diagnostic performance of dental maturity for identification of the circumpubertal growth phases: A meta-analysis	2013	30	Italy	5	35	21	Progress in Orthodontics	4.8	Orthodontics	Diagnostic Test Accuracy	6	1	4	2	2	1	INFO ABOUT THE APPROACH BUT NO TOOL REPORTED	NA	NA	1	2	1	3	1	3
Periodontal health status in cirrhotic patients: a systematic review and meta-analysis	2023	0	China	5	1	15	BMC Oral Health	2.9	Periodontics	Risk Factor	12	1	2	1	1	1	Fowkes and Fulton Critical Appraisal Checklist	NA	NA	1	2	2	5	UNCLEAR	3
COVID-19 associated oral and oropharyngeal microbiome: Systematic review and meta-analysis	2023	0	USA	9	8	1	PERIODONTOLOGY 2000	18.6	Oral and Maxillofacial Pathology	Etiology	4	2	4	1	1	2	NO INFO PROVIDED	NA	NA	0	5	5	5	NA	5
Inflammatory markers in pregnant women with periodontal diseases-Systematic review and network meta-analysis	2022	0	Poland	5	2	16	ORAL SCIENCE INTERNATIONAL	0.5	Periodontics	Risk Factor	11	1	5	2	2	1	Newcastle Ottawa scale	NA	NA	1	2	2	5	UNCLEAR	3
Association between the prevalence of pulp stones and calcified atherosclerotic plaques: a systematic review and meta-analysis	2023	1	Brazil	7	7	6	DENTOMAXILLOFACIAL RADIOLOGY	3.3	Endodontics	Prevalence	7	1	2	1	1	1	Joanna Briggs Institute Critical Appraisal Checklist	NA	NA	1	2	2	5	2	1
Prevalence of periodontal disease among Vietnamese adults: A systematic review and meta-analysis	2023	1	Vietnam	4	1	0	DENTAL AND MEDICAL PROBLEMS	2.6	Periodontics	Prevalence	8	1	4	2	2	1	Newcastle Ottawa scale	NA	NA	1	2	2	5	2	1
Relationship between Presence of Third Molars and Prevalence of Periodontal Pathology of Adjacent Second Molars: a Systematic Review and Meta-analysis	2022	2	China	5	3	44	CHINESE JOURNAL OF DENTAL RESEARCH	0.9	Periodontics	Prevalence	19	1	4	2	2	1	Newcastle Ottawa scale	NA	NA	1	2	1	4	2	1
Prevalence of Bruxism in Brazilian Children: A Systematic Review and Meta-Analysis	2022	8	Brazil	6	3	13	PEDIATRIC DENTISTRY	1.6	Prosthodontics	Prevalence	22	2	2	1	1	1	Joanna Briggs Institute Critical Appraisal Checklist	NA	NA	1	2	2	5	2	1
Association of helicobacter pylori and oral lichen planus: A systematic review and meta-analysis	2021	0	Iran	5	3	5	JOURNAL OF ORAL HEALTH AND ORAL EPIDEMIOLOGY	0.4	Oral and Maxillofacial Pathology	Etiology	9	1	4	2	2	1	Newcastle Ottawa scale	NA	NA	1	2	2	5	UNCLEAR	3
Impact of periodontitis on the Oral Health Impact Profile: A systematic review and meta-analysis	2020	29	Poland	2	2	16	DENTAL AND MEDICAL PROBLEMS	2.6	Periodontics	Risk Factor	10	1	5	2	2	1	Newcastle Ottawa scale	NA	NA	1	2	2	5	UNCLEAR	3
Role of tumor necrosis factor-alpha in pathogenesis of recurrent aphthous stomatitis: A systematic review and meta-analysis	2020	2	Iran	3	6	0	JOURNAL OF ORAL HEALTH AND ORAL EPIDEMIOLOGY	0.4	Oral and Maxillofacial Pathology	Etiology	21	1	2	2	2	1	Joanna Briggs Institute Critical Appraisal Checklist	NA	NA	1	1	1	5	UNCLEAR	3
Oral candidiasis and denture stomatitis in diabetic patients: Systematic review and meta-analysis	2020	23	Brazil	7	3	41	BRAZILIAN ORAL RESEARCH	2.5	Prosthodontics	Risk Factor	7	1	2	1	1	1	Fowkes and Fulton Critical Appraisal Checklist	NA	NA	1	2	2	5	2	3
Prevalence of Caries in Mainland China: Evidence from 1980 to 2018: A Systematic Review and Meta-Analysis	2019	9	China	7	1	20	CHINESE JOURNAL OF DENTAL RESEARCH	0.9	dental public health	Prevalence	82	1	2	2	2	1	Newcastle Ottawa scale	Strengthening the reporting of observational studies in epidemiology (STROBE)	NA	2	2	2	5	3	3
Dental status of the Iranian elderly: A systematic review and meta-analysis	2019	19	Iran	4	7	1	JOURNAL OF INVESTIGATIVE AND CLINICAL DENTISTRY	2.34	dental public health	Prevalence	13	2	4	2	2	1	Strengthening the reporting of observational studies in epidemiology (STROBE)	NA	NA	1	2	2	5	2	1
Risk Factors for Early Childhood Caries: A Systematic Review and Meta-Analysis of Case Control and Cohort Studies	2019	205	India	4	7	24	PEDIATRIC DENTISTRY	1.6	Pediatric Dentistry	Risk Factor	89	2	4	1	2	1	Newcastle Ottawa scale	NA	NA	1	2	1	4	UNCLEAR	3
Candida albicans and Early Childhood Caries: A Systematic Review and Meta-Analysis	2018	191	USA	14	20	69	CARIES RESEARCH	4.2	Pediatric Dentistry	Risk Factor	15	1	2	2	2	1	Quality assessement tool developd by the national heart, lung and blood institute	NA	NA	1	2	2	5	UNCLEAR	3
Predictors of Third Molar Impaction: A Systematic Review and Meta-analysis	2016	236	USA	2	4	11	JOURNAL OF DENTAL RESEARCH	7.6	Oral and Maxillofacial Pathology	Prevalence	49	1	2	2	2	2	INFO ABOUT THE APPROACH BUT NO TOOL REPORTED	NA	NA	0	5	5	5	NA	5
Assessment of characteristic features and dental anomalies accompanying tooth transposition: A meta-analysis	2009	38	Greece	3	30	12	AMERICAN JOURNAL OF ORTHODONTICS AND DENTOFACIAL ORTHOPEDICS	3	Orthodontics	Etiology	5	1	4	2	2	1	Cochrane Approaches (Higgins & Green)	NA	NA	1	2	2	5	2	1

## Sheet: Tabelle2
Study (Overview)	Name (example, Faggion et al.)
Year	Year of publication
Title	Title of the overview
Discipline	dental discipline
Journal	Name of the journal
IF	Impact factor (taken from JCR)
H-index	H-index of the first author
Type_SR	how authors of the study define their own systematic review? (write in full) (example, prevalence, etiology, incidence etc)
Nr_prim_stud	Number of studies included in the systematic review
Nr_cit	Number of citations of the systematic review in Google Scholar
COI	Is there a statement in the article reporting conflict of interest? (YES=1; No=2)
Sponsor	What was the sponsorship of the systematic review? (industry=1; non-industry=2; both=3; not reported=4; no sponsor=5)
Study_reg	Was the systematic review (OR ist protocol) registered in any publicly database? (Yes=1; No/not reported=2)
Study_protocol_number	Did authors report the protocol number? (Yes=1; No/not reported=2)
Nr_authors	Number of authors of the systematic review
Country	Country of the first author
Tool_rep	Is there a report ofv a methodological tool to assess quality/RoB of primary studies included in thee systematic review? (YES=1; NO=2)
Tool_name	Name of the methological tool to assess primary studies included in the systematic review (report the full name)
Sec_Tool_name	Name of the second methological tool to assess primary studies included in the systematic review (report the full name) or NA (not applicable)
Thi_Tool_name	Name of the third methological tool to assess primary studies included in the systematic review (report the full name) or NA (not applicable)
Nr_tools	Number of methodological tools used by the systematic review authors
Tool_valid	Do authors report that the tool used was validated? (YES=1; NO/UNCLEAR=2; NOT APPLICABLE (NA)(5))
Tool_mod	Did authors report they used a "modifed" tool/approacch to assess the studies included in the systematic review? (YES=1; NO=2; NOT APPLICABLE=5)
Tool_mod_typ	What kind of modification of the tool was done? (Number of items/questions/domains (1); way of scoring/rating (2); Both (3); Unclear/Not reported(4); Not applicable m(NA) (5))
Authors_assessment	How many authors assessed the methodological quality? (write the number in full); or UNCLEAR (it´s not reported how many authors assessed the data) or NA (not applicable)
Assessment_typ	Duplicate (1); partially duplicate (2); No/unclear (3), Not applicable (5)
